# Supplementary material for: Interactive Web Tool for Standardizing Proteomics Workflow for Liquid Chromatography-Mass Spectrometry Data
Source: J Proteomics Bioinform. Author manuscript; Available in PMC 2020 Mar 6. (PMC7059686)
Supplement: Suppl 2 — An example of proteomics expression data [file NIHMS1034721-supplement-Suppl_2.xlsx]

## Sheet: Supplementary file 2
Protein	Peptide	S1	S2	S3	S4	S5	S6	S7	S8	S9	S10	S11	S12	S13	S14	S15	S16	S17	S18	S19	S20	S21	S22	S23	S24	S25	S26	S27	S28	S29	S30	S31	S32	S33	S34	S35	S36
Protein_1	AKIWCTIDYY	67805000	181605000	117605000	NA	114605000	41405000	99405000	103605000	NA	31305000	58405000	100605000	16005000	10905000	8021100	2940500	2757700	NA	75005000	56305000	46605000	NA	27505000	23905000	82805000	74605000	58305000	24605000	20205000	46305000	132605000	84905000	93305000	55505000	52605000	37305000
Protein_1	KLQMIK	67762000	181562000	117562000	51362000	114562000	41362000	99362000	103562000	156562000	31262000	58362000	100562000	15962000	10862000	7978100	2897500	2714700	7143300	74962000	56262000	46562000	14562000	27462000	23862000	82762000	74562000	58262000	24562000	20162000	46262000	132562000	84862000	93262000	55462000	52562000	37262000
Protein_1	KWFHDSHKYSHFWNQ	67476000	181276000	117276000	51076000	114276000	41076000	NA	103276000	156276000	NA	58076000	100276000	15676000	NA	NA	NA	2428700	6857300	NA	NA	46276000	14276000	27176000	23576000	82476000	74276000	57976000	24276000	NA	45976000	132276000	84576000	92976000	55176000	NA	36976000
Protein_1	KVVMAIRFMIEKKY	67425000	181225000	117225000	51025000	114225000	41025000	99025000	103225000	156225000	30925000	NA	100225000	NA	10525000	7641100	2560500	NA	NA	74625000	55925000	NA	NA	27125000	23525000	82425000	NA	57925000	24225000	19825000	45925000	132225000	84525000	92925000	55125000	52225000	NA
Protein_1	QDHSTCTEG	68184000	181984000	117984000	51784000	114984000	41784000	99784000	103984000	156984000	31684000	58784000	100984000	16384000	11284000	8400100	3319500	3136700	7565300	75384000	56684000	NA	14984000	27884000	24284000	83184000	74984000	58684000	24984000	20584000	46684000	132984000	85284000	NA	55884000	NA	37684000
Protein_1	NWTCPLDYI	67297000	181097000	117097000	50897000	114097000	40897000	98897000	103097000	156097000	30797000	57897000	100097000	15497000	10397000	7513100	2432500	2249700	NA	74497000	NA	46097000	14097000	26997000	23397000	82297000	74097000	57797000	24097000	19697000	45797000	132097000	84397000	NA	54997000	52097000	36797000
Protein_2	KSCVLFHVTHWDN	619880000	1140880000	801880000	260880000	627880000	NA	432880000	390880000	627880000	156880000	206880000	395880000	70080000	29280000	55880000	NA	7861500	28080000	469880000	NA	425880000	105880000	161880000	194880000	NA	412880000	NA	167880000	156880000	375880000	NA	460880000	627880000	287880000	NA	230880000
Protein_2	VLQNNVGLHK	619232000	1140232000	801232000	NA	627232000	295232000	432232000	390232000	NA	156232000	206232000	NA	69432000	28632000	55232000	20032000	7213500	27432000	469232000	321232000	425232000	105232000	NA	194232000	450232000	412232000	649232000	167232000	156232000	375232000	599232000	460232000	627232000	287232000	274232000	230232000
Protein_2	AESPTMKKVAQLLT	619772000	1140772000	801772000	260772000	627772000	295772000	432772000	390772000	NA	156772000	NA	395772000	69972000	29172000	NA	20572000	NA	27972000	469772000	NA	NA	105772000	161772000	194772000	450772000	412772000	NA	167772000	156772000	375772000	599772000	NA	627772000	287772000	274772000	230772000
Protein_2	VVHQQVYSWECCT	619471000	1140471000	801471000	260471000	627471000	295471000	432471000	390471000	627471000	156471000	206471000	395471000	NA	28871000	55471000	20271000	7452500	27671000	469471000	321471000	NA	105471000	161471000	194471000	450471000	NA	649471000	167471000	156471000	375471000	NA	460471000	NA	NA	274471000	NA
Protein_2	QPGHTMAGAQNTYWGED	619408000	NA	NA	260408000	627408000	295408000	NA	390408000	NA	156408000	206408000	395408000	NA	NA	55408000	20208000	NA	NA	469408000	321408000	425408000	105408000	161408000	194408000	450408000	NA	NA	167408000	156408000	375408000	599408000	460408000	NA	287408000	274408000	230408000
Protein_3	FCFCAIDEDTLQTAK	28923000	56823000	26323000	24823000	NA	NA	NA	NA	12123000	9370200	19123000	11223000	NA	NA	17023000	NA	NA	NA	19823000	14523000	53023000	8814000	25623000	28323000	40423000	17823000	34223000	NA	10286900	35423000	34623000	30423000	NA	30423000	21123000	17623000
Protein_4	RYAQTLIKKKVLIRG	17235000	22235000	17135000	4326200	NA	NA	10023100	NA	17335000	5150600	5473600	7876400	NA	NA	3911400	NA	NA	2742900	8561900	NA	5686500	4161400	NA	5698500	27835000	22135000	NA	2481100	NA	NA	NA	NA	29235000	9182600	10835000	7692600
Protein_5	ILPRFIKRHTIEFWENNQ	163491000	NA	NA	85991000	NA	67291000	158491000	180491000	NA	48191000	89391000	172491000	46291000	18391000	32491000	NA	NA	12091000	20391000	26791000	NA	NA	14691000	17991000	26491000	NA	NA	NA	15191000	37191000	46591000	33591000	27791000	13191000	NA	21291000
Protein_5	APYINNGCHML	163013000	154013000	154013000	85513000	NA	66813000	NA	NA	239013000	47713000	88913000	172013000	45813000	17913000	32013000	12313000	3873800	11613000	19913000	26313000	24613000	8953800	14213000	17513000	26013000	NA	45313000	14913000	14713000	36713000	46113000	33113000	27313000	12713000	23913000	NA
Protein_6	YWVAQHETHDQMD	164643000	280643000	181643000	96143000	NA	NA	NA	49643000	94243000	10943000	23843000	45943000	4489900	6883000	10221000	1728400	1634730	4057300	NA	102643000	117643000	41243000	NA	59143000	65943000	76043000	143643000	42043000	22743000	69943000	144643000	NA	59443000	75443000	78043000	NA
Protein_7	AEMMVEIWGPHPDVKQ	NA	NA	25720000	16720000	25620000	11920000	31420000	47920000	59920000	8976400	NA	29120000	NA	1844700	7201100	2850700	672280	NA	7429100	2909000	11720000	NA	5686300	3091900	4856000	4762600	NA	5292800	NA	7286200	14420000	10720000	NA	4928100	9712100	NA
Protein_7	SSYHKFHG	31134000	49834000	25934000	16934000	25834000	12134000	31634000	48134000	60134000	9190400	19634000	29334000	13434000	2058700	7415100	3064700	886280	4213000	7643100	3123000	11934000	NA	5900300	3305900	5070000	4976600	11734000	5506800	2630300	7500200	14634000	10934000	14034000	NA	9926100	5266100
Protein_8	LVAHDPLCVMS	NA	221955000	119955000	NA	86655000	NA	67155000	109955000	173955000	37355000	NA	61855000	7450400	1166080	3344500	2312600	2502200	4061700	31655000	52655000	87455000	10353100	NA	25355000	55055000	73255000	57555000	20655000	13355000	48355000	73055000	48255000	74455000	46455000	53055000	46055000
Protein_9	WVSKSK	12439000	38639000	22839000	8514000	30039000	12839000	30039000	43039000	41539000	17439000	16139000	20939000	3652300	NA	1972600	913400	NA	859690	17239000	8612700	4723700	1644100	3603400	2841300	7846600	10939000	17139000	3330400	2104700	7080800	19039000	11039000	14439000	4461100	4255300	2438400
Protein_9	MSTLRWTMKPWVQVL	NA	38884000	23084000	8759000	30284000	13084000	30284000	43284000	41784000	17684000	16384000	NA	NA	NA	2217600	1158400	NA	NA	17484000	8857700	4968700	1889100	3848400	3086300	8091600	NA	17384000	NA	2349700	7325800	NA	11284000	14684000	NA	4500300	2683400
Protein_9	LQFQFLYKIMRHDDPEHT	12891000	39091000	NA	8966000	NA	13291000	NA	43491000	NA	17891000	16591000	21391000	4104300	NA	2424600	NA	NA	1311690	17691000	9064700	NA	2096100	4055400	3293300	NA	NA	NA	3782400	NA	7532800	19491000	NA	14891000	4913100	4707300	2890400
Protein_9	FCYKFGDF	12881000	39081000	23281000	8956000	30481000	13281000	30481000	43481000	41981000	17881000	16581000	21381000	4094300	NA	2414600	1355400	NA	1301690	17681000	9054700	5165700	2086100	NA	3283300	8288600	11381000	17581000	3772400	2546700	7522800	19481000	11481000	14881000	4903100	4697300	NA
Protein_9	GFFFQCCQFIVGIT	12838000	39038000	23238000	8913000	NA	13238000	30438000	NA	NA	17838000	16538000	21338000	4051300	NA	2371600	1312400	NA	NA	NA	9011700	5122700	2043100	4002400	NA	8245600	11338000	17538000	3729400	2503700	7479800	19438000	11438000	NA	4860100	4654300	2837400
Protein_9	WEIWADPDRNKLGVFGPD	12837000	NA	NA	8912000	30437000	13237000	NA	43437000	NA	17837000	NA	21337000	4050300	NA	2370600	1311400	NA	NA	17637000	9010700	5121700	NA	NA	3239300	8244600	11337000	17537000	3728400	NA	7478800	19437000	11437000	NA	NA	NA	2836400
Protein_9	HLREVAECWQKMDQMN	12585000	38785000	22985000	8660000	30185000	12985000	30185000	43185000	NA	17585000	16285000	21085000	NA	NA	2118600	NA	NA	1005690	17385000	NA	NA	1790100	NA	NA	7992600	NA	17285000	3476400	2250700	7226800	19185000	NA	14585000	4607100	NA	2584400
Protein_9	CNNKES	13346000	39546000	23746000	9421000	30946000	13746000	30946000	43946000	42446000	18346000	17046000	21846000	4559300	NA	2879600	1820400	NA	1766690	18146000	9519700	5630700	2551100	4510400	3748300	8753600	11846000	18046000	4237400	3011700	7987800	19946000	11946000	15346000	5368100	5162300	3345400
Protein_10	KQWNFPSPSDA	5618400	NA	9781900	1618200	NA	1580300	10744000	9528000	16544000	5146200	9641000	11344000	752880	NA	NA	NA	NA	664320	13344000	10099100	12144000	3819700	1723800	5106900	15344000	NA	16144000	NA	4694900	5651600	20944000	15544000	17544000	5888000	11744000	8404100
Protein_10	WWCWSYECQRN	6253400	NA	10416900	2253200	10261300	2215300	11379000	10163000	17179000	NA	10276000	11979000	NA	NA	1602760	NA	NA	1299320	13979000	10734100	12779000	4454700	2358800	5741900	15979000	14679000	NA	8607800	5329900	6286600	21579000	16179000	18179000	6523000	NA	9039100
Protein_11	RSVDNSKAKQFNWK	NA	NA	NA	95514000	NA	81814000	NA	NA	NA	72814000	100814000	NA	NA	NA	NA	39014000	NA	NA	NA	NA	NA	NA	142814000	133814000	NA	NA	NA	127814000	101814000	234814000	NA	NA	NA	192814000	151814000	143814000
Protein_11	PGQKELYVHTR	NA	NA	NA	94919000	151219000	81219000	NA	NA	NA	72219000	100219000	145219000	NA	NA	NA	38419000	25119000	36619000	NA	NA	NA	81419000	142219000	133219000	NA	NA	NA	127219000	NA	NA	NA	NA	NA	192219000	151219000	143219000
Protein_11	RITVLARINH	NA	NA	NA	95016000	NA	81316000	NA	NA	NA	72316000	100316000	145316000	NA	NA	NA	38516000	25216000	36716000	NA	NA	NA	81516000	142316000	133316000	NA	NA	NA	127316000	101316000	NA	NA	NA	NA	192316000	151316000	143316000
Protein_11	NHLNNWLH	NA	NA	NA	94963000	151263000	81263000	NA	NA	NA	72263000	100263000	145263000	NA	NA	NA	38463000	25163000	36663000	NA	NA	NA	81463000	142263000	133263000	NA	NA	NA	127263000	101263000	234263000	NA	NA	NA	192263000	151263000	143263000
Protein_11	MFLLHKFR	NA	NA	NA	95221000	151521000	81521000	NA	NA	NA	72521000	100521000	NA	NA	NA	NA	38721000	25421000	36921000	NA	NA	NA	81721000	142521000	133521000	NA	NA	NA	127521000	101521000	234521000	NA	NA	NA	192521000	151521000	143521000
Protein_11	PSQSILWKRLHD	NA	NA	NA	NA	151202000	81202000	NA	NA	NA	72202000	100202000	145202000	NA	NA	NA	38402000	25102000	NA	NA	NA	NA	81402000	142202000	133202000	NA	NA	NA	127202000	101202000	234202000	NA	NA	NA	NA	151202000	143202000
Protein_11	MQIQFLQHCYREKCTKH	NA	NA	NA	95353000	151653000	81653000	NA	NA	NA	72653000	100653000	NA	NA	NA	NA	38853000	NA	37053000	NA	NA	NA	81853000	NA	133653000	NA	NA	NA	NA	NA	NA	NA	NA	NA	192653000	151653000	143653000
Protein_11	MYANCEMC	NA	NA	NA	94976000	151276000	81276000	NA	NA	NA	72276000	100276000	145276000	NA	NA	NA	38476000	25176000	36676000	NA	NA	NA	81476000	142276000	133276000	NA	NA	NA	127276000	101276000	234276000	NA	NA	NA	192276000	151276000	143276000
Protein_12	NCIGCFAGGHFTTAYQ	3630200	NA	NA	NA	12408000	NA	NA	NA	NA	NA	NA	3788800	5515400	NA	NA	2852200	1183390	3048600	NA	2975200	2777700	4041900	4594100	5777600	3526300	8648900	3005900	NA	5461600	10408000	17008000	NA	12208000	12908000	NA	5942700
Protein_12	AFRLTS	4059200	5397400	NA	9184900	12837000	2869000	3503600	NA	5294600	5883000	9594300	4217800	5944400	NA	NA	3281200	1612390	3477600	12337000	3404200	3206700	4470900	5023100	6206600	3955300	9077900	3434900	4637700	5890600	10837000	17437000	NA	12637000	13337000	9694300	6371700
Protein_12	PTTRPGFAMSEEMFHFHN	3656200	4994400	NA	8781900	12434000	NA	3100600	NA	4891600	NA	9191300	3814800	5541400	NA	NA	2878200	1209390	NA	NA	NA	2803700	4067900	4620100	5803600	3552300	NA	NA	4234700	5487600	NA	NA	NA	12234000	NA	NA	NA
Protein_12	HLKGIAIHVCA	3475200	4813400	NA	8600900	12253000	2285000	2919600	NA	4710600	5299000	NA	3633800	5360400	NA	NA	2697200	1028390	2893600	NA	2820200	NA	3886900	4439100	5622600	3371300	8493900	2850900	4053700	5306600	10253000	16853000	NA	12053000	NA	9110300	5787700
Protein_12	QMTWMSCYWCQ	4078200	5416400	NA	9203900	12856000	2888000	NA	NA	5313600	5902000	9613300	4236800	5963400	NA	NA	3300200	1631390	3496600	NA	3423200	3225700	4489900	5042100	6225600	NA	9096900	3453900	4656700	5909600	10856000	17456000	NA	NA	13356000	NA	6390700
Protein_13	PFDDFTMDAAACSPL	73119000	90819000	71919000	48019000	77619000	44419000	NA	NA	134219000	50519000	63319000	104219000	8902300	10819000	NA	5808100	2918600	10319000	NA	61819000	63719000	30019000	64619000	NA	NA	115219000	160219000	95519000	33319000	111219000	108219000	NA	89319000	NA	80919000	NA
Protein_13	FEGNSRVYFE	73085000	90785000	71885000	47985000	77585000	44385000	100085000	82185000	134185000	50485000	63285000	104185000	NA	10785000	16185000	5774100	2884600	10285000	112185000	61785000	NA	29985000	64585000	NA	96285000	115185000	160185000	95485000	NA	111185000	108185000	85285000	89285000	71485000	80885000	46485000
Protein_13	WPTPLRSRCCR	72920000	90620000	71720000	NA	77420000	44220000	99920000	82020000	134020000	50320000	63120000	104020000	8703300	10620000	16020000	5609100	2719600	10120000	NA	61620000	63520000	29820000	64420000	57220000	96120000	115020000	160020000	95320000	NA	111020000	108020000	NA	89120000	71320000	80720000	NA
Protein_13	PKVMMTDFD	73364000	91064000	72164000	48264000	77864000	44664000	100364000	82464000	134464000	50764000	63564000	104464000	9147300	NA	16464000	NA	NA	10564000	112464000	62064000	63964000	30264000	64864000	57664000	96564000	115464000	160464000	95764000	33564000	111464000	108464000	85564000	89564000	71764000	81164000	46764000
Protein_14	SLWFPQ	NA	NA	NA	28796000	32696000	27196000	NA	NA	NA	5651500	15196000	28296000	NA	NA	NA	528780	NA	3789300	NA	NA	NA	5525900	14996000	20396000	NA	NA	NA	21296000	12196000	32196000	NA	NA	NA	21796000	22996000	15896000
Protein_14	LGKPKPTTKPIQGWHCY	NA	NA	NA	28688000	32588000	27088000	NA	NA	NA	NA	15088000	NA	NA	NA	NA	420780	NA	3681300	NA	NA	NA	5417900	NA	20288000	NA	NA	NA	21188000	NA	32088000	NA	NA	NA	21688000	22888000	15788000
Protein_14	PEIQMKYNFVFECEFE	NA	NA	NA	29168000	33068000	NA	NA	NA	NA	NA	15568000	28668000	NA	NA	NA	900780	NA	4161300	NA	NA	NA	NA	15368000	20768000	NA	NA	NA	21668000	NA	32568000	NA	NA	NA	22168000	23368000	16268000
Protein_14	PMRNRTP	NA	NA	NA	28780000	32680000	27180000	NA	NA	NA	NA	15180000	28280000	NA	NA	NA	512780	NA	3773300	NA	NA	NA	5509900	14980000	20380000	NA	NA	NA	21280000	12180000	32180000	NA	NA	NA	21780000	22980000	15880000
Protein_15	EKYKVKR	51819000	89719000	49319000	29619000	26619000	18719000	35219000	31319000	47319000	13619000	12819000	25119000	992440	1013110	2197200	NA	468600	1245500	25919000	NA	20919000	6679400	12619000	14319000	41819000	24919000	36419000	16719000	9148000	16619000	42919000	22619000	35319000	13119000	10919000	20819000
Protein_15	FLERNTYDTSE	52090000	89990000	NA	29890000	26890000	NA	35490000	31590000	47590000	13890000	13090000	25390000	1263440	1284110	2468200	NA	739600	1516500	26190000	18390000	21190000	NA	12890000	14590000	42090000	25190000	36690000	16990000	9419000	NA	NA	22890000	35590000	13390000	11190000	21090000
Protein_15	VMYIWSRLLHGYHF	NA	NA	NA	29624000	26624000	18724000	NA	NA	47324000	13624000	12824000	25124000	997440	NA	2202200	NA	473600	1250500	25924000	18124000	20924000	6684400	NA	14324000	41824000	24924000	36424000	NA	9153000	16624000	42924000	22624000	35324000	13124000	10924000	20824000
Protein_15	KDVQQYFEGKCKIYQ	52422000	90322000	49922000	NA	27222000	19322000	NA	NA	47922000	NA	13422000	25722000	1595440	1616110	2800200	NA	1071600	1848500	26522000	NA	21522000	7282400	NA	NA	42422000	25522000	NA	17322000	9751000	17222000	43522000	23222000	NA	13722000	11522000	21422000
Protein_15	HWRMLGKAIPR	51982000	89882000	49482000	29782000	26782000	18882000	35382000	31482000	47482000	13782000	12982000	NA	1155440	1176110	2360200	NA	631600	1408500	NA	18282000	21082000	NA	12782000	14482000	NA	25082000	36582000	16882000	NA	16782000	43082000	22782000	35482000	13282000	11082000	20982000
Protein_15	HNQLTIQNYFLGEGMT	52226000	90126000	49726000	30026000	27026000	19126000	35626000	31726000	47726000	14026000	13226000	NA	NA	1420110	2604200	NA	NA	1652500	NA	18526000	21326000	7086400	13026000	NA	NA	NA	NA	17126000	9555000	17026000	NA	23026000	35726000	NA	11326000	21226000
Protein_15	YMYQARDARMGVQL	52552000	NA	NA	30352000	27352000	19452000	35952000	32052000	48052000	14352000	13552000	25852000	1725440	1746110	NA	NA	1201600	1978500	NA	18852000	21652000	7412400	13352000	15052000	42552000	25652000	NA	17452000	9881000	NA	43652000	23352000	36052000	NA	11652000	NA
Protein_15	MHIRFGEQCYSI	52378000	90278000	49878000	30178000	27178000	NA	35778000	31878000	47878000	14178000	13378000	25678000	NA	1572110	2756200	NA	NA	1804500	NA	18678000	21478000	7238400	13178000	14878000	42378000	25478000	36978000	17278000	9707000	17178000	NA	23178000	35878000	NA	11478000	21378000
Protein_15	KKKFNLERVIGGEN	51705000	89605000	49205000	29505000	26505000	18605000	35105000	31205000	47205000	13505000	12705000	25005000	NA	899110	2083200	NA	NA	1131500	25805000	18005000	NA	NA	12505000	NA	41705000	24805000	36305000	NA	9034000	16505000	42805000	NA	35205000	NA	10805000	20705000
Protein_16	HGDKHCRNDVEQA	25729000	33829000	50329000	NA	18929000	20029000	NA	31329000	44329000	1112950	1736600	3223600	NA	NA	2152000	NA	NA	725020	9959700	NA	8604100	2048500	6575500	5786700	9611200	NA	12129000	5730900	2482000	NA	NA	11329000	9642300	NA	6172000	4325500
Protein_16	SCRQISYCNQTRKHKM	NA	NA	50316000	12116000	18916000	20016000	28816000	31316000	44316000	1099950	1723600	3210600	NA	NA	2139000	NA	NA	NA	9946700	NA	8591100	2035500	NA	5773700	9598200	NA	12116000	5717900	2469000	9762300	NA	11316000	9629300	7598600	NA	4312500
Protein_16	SLATGFCGIMCTGWAT	26193000	34293000	50793000	12593000	19393000	NA	29293000	31793000	NA	1576950	2200600	3687600	NA	NA	2616000	NA	NA	1189020	NA	NA	9068100	2512500	7039500	6250700	10075200	7657700	NA	6194900	2946000	NA	NA	11793000	10106300	8075600	NA	NA
Protein_16	TSCNYHSTDHQVR	26096000	34196000	50696000	12496000	NA	20396000	NA	31696000	NA	1479950	2103600	3590600	NA	NA	2519000	NA	NA	NA	10326700	8764300	8971100	2415500	NA	NA	9978200	7560700	12496000	6097900	2849000	10142300	20596000	11696000	10009300	7978600	NA	4692500
Protein_16	RHVQRPIEFIMSRQPNRR	25778000	33878000	50378000	12178000	18978000	NA	28878000	NA	NA	NA	NA	3272600	NA	NA	2201000	NA	NA	774020	10008700	NA	8653100	2097500	6624500	5835700	NA	NA	12178000	5779900	NA	9824300	20278000	11378000	NA	7660600	6221000	4374500
Protein_16	KSQCTRLVGWDYAMTS	25942000	NA	50542000	12342000	19142000	20242000	NA	31542000	NA	1325950	1949600	3436600	NA	NA	2365000	NA	NA	938020	10172700	8610300	NA	NA	6788500	5999700	9824200	7406700	12342000	NA	2695000	NA	20442000	11542000	NA	7824600	NA	4538500
Protein_16	ASPVWCTEAFFFGQN	26398000	34498000	50998000	12798000	19598000	20698000	NA	31998000	NA	1781950	NA	3892600	NA	NA	2821000	NA	NA	1394020	NA	9066300	9273100	NA	NA	6455700	10280200	7862700	12798000	NA	3151000	10444300	20898000	11998000	10311300	8280600	NA	NA
Protein_16	DTMVTD	25552000	33652000	50152000	11952000	18752000	19852000	28652000	31152000	44152000	935950	1559600	3046600	NA	NA	1975000	NA	NA	548020	9782700	8220300	8427100	1871500	6398500	5609700	9434200	7016700	11952000	5553900	2305000	9598300	20052000	11152000	9465300	7434600	5995000	4148500
Protein_17	NQMVFREPE	35864000	44164000	21064000	NA	NA	NA	NA	44664000	39364000	NA	NA	NA	NA	5126400	15264000	NA	NA	NA	17464000	36264000	33064000	NA	NA	NA	26264000	22064000	NA	NA	NA	NA	39364000	38664000	40964000	NA	NA	NA
Protein_17	WGYACGYFILDDHSHTV	36030000	44330000	21230000	NA	NA	NA	28330000	44830000	39530000	NA	NA	NA	NA	5292400	NA	NA	NA	NA	NA	36430000	NA	NA	NA	NA	26430000	NA	14130000	NA	NA	NA	39530000	38830000	41130000	NA	NA	NA
Protein_17	GFWMPFQRSGHVFRKDLF	NA	44252000	21152000	NA	NA	NA	28252000	NA	39452000	NA	NA	NA	NA	5214400	15352000	NA	NA	NA	17552000	36352000	33152000	NA	NA	NA	26352000	22152000	NA	NA	NA	NA	39452000	38752000	NA	NA	NA	NA
Protein_17	FYTQVLDDP	35233000	43533000	20433000	NA	NA	NA	27533000	44033000	38733000	NA	NA	NA	NA	4495400	NA	NA	NA	NA	16833000	35633000	32433000	NA	NA	NA	25633000	21433000	13333000	NA	NA	NA	38733000	38033000	40333000	NA	NA	NA
Protein_17	VFTCYNIMDDCCKPAAVT	NA	NA	NA	NA	NA	NA	28145000	44645000	39345000	NA	NA	NA	NA	NA	15245000	NA	NA	NA	17445000	NA	NA	NA	NA	NA	26245000	22045000	13945000	NA	NA	NA	39345000	NA	NA	NA	NA	NA
Protein_17	YHENNTRCWHDEK	36163000	44463000	NA	NA	NA	NA	28463000	NA	39663000	NA	NA	NA	NA	5425400	15563000	NA	NA	NA	17763000	36563000	NA	NA	NA	NA	26563000	22363000	14263000	NA	NA	NA	NA	NA	NA	NA	NA	NA
Protein_17	GRVSSRCVDHPMQYHM	35560000	NA	NA	NA	NA	NA	27860000	44360000	NA	NA	NA	NA	NA	4822400	NA	NA	NA	NA	17160000	35960000	32760000	NA	NA	NA	25960000	NA	13660000	NA	NA	NA	39060000	38360000	40660000	NA	NA	NA
Protein_18	TCTQEQNKYPNEPNGM	NA	243971000	129971000	NA	64971000	57271000	183971000	NA	NA	42271000	79571000	87771000	263971000	154971000	NA	74271000	55271000	61471000	NA	NA	NA	35771000	74971000	52471000	105971000	NA	135971000	44371000	43271000	99171000	126971000	94471000	129971000	68371000	80271000	NA
Protein_18	SNIPANEGR	116491000	243491000	129491000	36791000	64491000	56791000	NA	143491000	208491000	NA	79091000	87291000	263491000	154491000	98891000	73791000	54791000	60991000	88991000	NA	89691000	35291000	74491000	51991000	105491000	111491000	135491000	43891000	42791000	98691000	126491000	93991000	129491000	67891000	79791000	40791000
Protein_18	VSIINN	116932000	243932000	129932000	37232000	64932000	57232000	183932000	143932000	208932000	42232000	79532000	87732000	263932000	154932000	99332000	74232000	55232000	61432000	89432000	70632000	90132000	35732000	74932000	52432000	105932000	111932000	135932000	44332000	43232000	99132000	126932000	94432000	129932000	68332000	80232000	41232000
Protein_18	NWHYPVKI	116601000	243601000	129601000	36901000	NA	56901000	183601000	143601000	208601000	41901000	79201000	87401000	263601000	NA	99001000	73901000	54901000	61101000	89101000	70301000	89801000	35401000	74601000	52101000	105601000	111601000	135601000	44001000	42901000	98801000	126601000	94101000	129601000	68001000	79901000	40901000
Protein_18	TPYTDPEATWPLFE	116351000	243351000	129351000	36651000	64351000	56651000	183351000	143351000	208351000	41651000	NA	NA	263351000	154351000	NA	73651000	54651000	60851000	NA	70051000	89551000	35151000	74351000	51851000	105351000	111351000	NA	43751000	42651000	NA	126351000	93851000	129351000	NA	NA	40651000
Protein_18	SKENEYMHDCDSMACWHL	116086000	243086000	NA	NA	64086000	56386000	183086000	143086000	NA	41386000	78686000	NA	263086000	NA	98486000	73386000	54386000	60586000	NA	69786000	89286000	34886000	NA	51586000	NA	111086000	NA	NA	42386000	98286000	NA	93586000	129086000	67486000	NA	40386000
Protein_18	TRNGLYRERYECDN	116180000	243180000	129180000	NA	NA	56480000	183180000	NA	208180000	41480000	78780000	86980000	NA	NA	98580000	73480000	54480000	60680000	88680000	69880000	89380000	34980000	74180000	51680000	NA	111180000	135180000	43580000	42480000	98380000	NA	93680000	129180000	67580000	NA	40480000
Protein_19	YDWVWPEYQDACQEAV	38108000	NA	54608000	22108000	NA	16108000	62808000	44008000	78208000	21108000	20908000	36408000	6941400	NA	NA	3071500	1052030	5153500	38908000	30808000	32608000	13808000	NA	NA	38608000	41608000	52508000	NA	11608000	41008000	NA	44508000	NA	23308000	26108000	NA
Protein_20	MLPGGSTVYVHICNPM	1940367000	2980367000	NA	727367000	1380367000	810367000	1950367000	NA	2370367000	595367000	NA	NA	4510367000	3120367000	2170367000	811367000	701367000	741367000	2380367000	NA	NA	538367000	NA	764367000	1820367000	1690367000	2330367000	729367000	509367000	1160367000	NA	1810367000	2410367000	932367000	NA	NA
Protein_20	TCHQDITNSCGNGAELAD	1940008000	2980008000	2460008000	727008000	1380008000	NA	1950008000	1910008000	2370008000	595008000	NA	NA	4510008000	NA	NA	811008000	701008000	741008000	2380008000	1550008000	1800008000	538008000	NA	764008000	NA	1690008000	NA	NA	509008000	1160008000	2720008000	NA	NA	932008000	NA	830008000
Protein_20	KTSVFS	1940078000	2980078000	2460078000	727078000	1380078000	810078000	1950078000	1910078000	2370078000	595078000	844078000	1150078000	4510078000	3120078000	2170078000	811078000	701078000	741078000	2380078000	1550078000	1800078000	538078000	650078000	764078000	1820078000	1690078000	2330078000	729078000	509078000	1160078000	2720078000	1810078000	2410078000	932078000	886078000	830078000
Protein_20	ETRPLVPFYSCWMMDDNP	NA	NA	NA	727298000	1380298000	810298000	NA	1910298000	2370298000	595298000	844298000	1150298000	4510298000	3120298000	2170298000	811298000	NA	741298000	2380298000	NA	NA	538298000	650298000	764298000	1820298000	1690298000	NA	NA	NA	1160298000	2720298000	1810298000	2410298000	932298000	NA	NA
Protein_20	RYCKHSIYLC	1940586000	NA	2460586000	727586000	1380586000	810586000	1950586000	1910586000	2370586000	595586000	NA	1150586000	4510586000	3120586000	2170586000	811586000	701586000	NA	2380586000	1550586000	1800586000	538586000	650586000	764586000	NA	1690586000	2330586000	729586000	509586000	1160586000	2720586000	1810586000	2410586000	932586000	886586000	830586000
Protein_20	TYIQGDRNNMR	1940703000	2980703000	NA	727703000	1380703000	810703000	1950703000	1910703000	2370703000	595703000	844703000	1150703000	4510703000	NA	2170703000	811703000	NA	741703000	2380703000	1550703000	NA	538703000	650703000	764703000	1820703000	1690703000	NA	729703000	509703000	1160703000	2720703000	1810703000	2410703000	932703000	886703000	830703000
Protein_21	GEWPHMP	10749000	12949000	11649000	10278200	9687700	6648600	NA	3290200	4667800	NA	NA	2128200	NA	NA	2165700	NA	NA	1216450	NA	9716100	5567000	3714700	NA	6347300	9649400	5310900	6353200	NA	2633200	NA	9152900	6230100	12149000	4703000	3498400	5514100
Protein_22	FFWMKD	NA	NA	NA	20814000	38014000	NA	NA	NA	NA	2399000	3218900	11414000	NA	NA	NA	934100	920320	2643900	NA	NA	NA	44714000	91814000	80514000	NA	NA	NA	70014000	59914000	188314000	NA	NA	NA	114314000	125314000	103314000
Protein_23	YQCNHSCENGPKHL	172386000	208386000	180386000	79486000	129386000	NA	102386000	106386000	181386000	21686000	72586000	NA	NA	NA	12886000	NA	950600	6362000	48986000	33386000	57286000	NA	24286000	23386000	NA	44086000	NA	16286000	12786000	50986000	68086000	49186000	62786000	33186000	42786000	24786000
Protein_23	AKTTSIVHTNHHFCKHF	172989000	208989000	180989000	NA	129989000	60989000	102989000	106989000	181989000	22289000	NA	122989000	50889000	NA	13489000	7152800	1553600	6965000	NA	33989000	NA	NA	24889000	23989000	31889000	NA	NA	16889000	NA	NA	68689000	49789000	63389000	33789000	NA	25389000
Protein_23	LDAWPAETWHIVHLW	172680000	208680000	NA	79780000	129680000	NA	102680000	106680000	181680000	21980000	72880000	NA	50580000	947160	13180000	NA	1244600	6656000	49280000	NA	NA	NA	24580000	23680000	31580000	44380000	78680000	16580000	NA	51280000	68380000	NA	63080000	33480000	43080000	25080000
Protein_24	KSGQGTIQ	21689000	28289000	23989000	17789000	21989000	14689000	10307600	28289000	NA	11589000	16289000	28789000	9403800	NA	4159000	2695200	NA	4534800	5547400	NA	NA	NA	1634720	NA	2454900	NA	8808300	3321200	NA	3580100	6260800	5762800	NA	2636300	6722900	1825150
Protein_25	MTFMIAGGY	NA	NA	NA	59318000	150318000	66418000	NA	NA	NA	62018000	89518000	142318000	NA	NA	NA	9493700	6675700	14218000	NA	NA	NA	22818000	48318000	NA	NA	NA	NA	36218000	31718000	84918000	NA	NA	NA	78418000	56218000	46418000
Protein_26	SMTKHALIRVQFIGAN	88361000	176461000	129461000	NA	NA	NA	134461000	NA	167461000	NA	NA	NA	25861000	NA	NA	NA	NA	NA	95161000	61861000	78661000	NA	NA	NA	68461000	56261000	NA	NA	NA	NA	134461000	NA	131461000	NA	NA	NA
Protein_26	LHQWLALPACI	88305000	176405000	129405000	NA	NA	NA	134405000	NA	167405000	NA	NA	NA	25805000	23905000	7846500	NA	NA	NA	95105000	61805000	78605000	NA	NA	NA	68405000	56205000	114405000	NA	NA	NA	134405000	83005000	131405000	NA	NA	NA
Protein_26	RDNFYCKFE	88826000	NA	129926000	NA	NA	NA	134926000	128926000	167926000	NA	NA	NA	26326000	24426000	8367500	NA	NA	NA	95626000	NA	79126000	NA	NA	NA	68926000	56726000	114926000	NA	NA	NA	134926000	83526000	131926000	NA	NA	NA
Protein_26	RSVGQD	88226000	176326000	129326000	NA	NA	NA	134326000	128326000	167326000	NA	NA	NA	25726000	23826000	7767500	NA	NA	NA	95026000	61726000	78526000	NA	NA	NA	68326000	56126000	114326000	NA	NA	NA	134326000	82926000	131326000	NA	NA	NA
Protein_27	HNYHHE	1790110000	3870110000	2700110000	1010110000	1590110000	996110000	2850110000	2840110000	2810110000	860110000	1190110000	1790110000	6860110000	4360110000	3240110000	1250110000	859110000	965110000	1190110000	1380110000	1020110000	351110000	408110000	548110000	1500110000	1370110000	2140110000	575110000	537110000	773110000	1180110000	1400110000	2520110000	666110000	763110000	594110000
Protein_27	QDAARLW	1790267000	3870267000	2700267000	1010267000	1590267000	996267000	2850267000	2840267000	2810267000	860267000	1190267000	1790267000	6860267000	4360267000	NA	1250267000	859267000	965267000	1190267000	1380267000	1020267000	351267000	408267000	548267000	1500267000	1370267000	2140267000	575267000	537267000	773267000	1180267000	1400267000	2520267000	666267000	763267000	594267000
Protein_27	DHSLAW	1790236000	3870236000	2700236000	1010236000	1590236000	996236000	2850236000	2840236000	2810236000	860236000	1190236000	1790236000	6860236000	4360236000	3240236000	1250236000	859236000	965236000	1190236000	1380236000	1020236000	351236000	408236000	548236000	1500236000	1370236000	2140236000	575236000	537236000	773236000	1180236000	1400236000	2520236000	666236000	763236000	594236000
Protein_27	LEWPALAPGAN	1790600000	3870600000	2700600000	1010600000	1590600000	NA	2850600000	2840600000	2810600000	860600000	1190600000	1790600000	6860600000	4360600000	3240600000	1250600000	859600000	965600000	1190600000	1380600000	1020600000	351600000	408600000	NA	1500600000	1370600000	2140600000	575600000	537600000	773600000	NA	1400600000	NA	666600000	763600000	NA
Protein_27	IKYRIEKTMPHHLFPFT	1790208000	NA	2700208000	1010208000	1590208000	996208000	2850208000	2840208000	NA	860208000	1190208000	NA	6860208000	NA	NA	NA	859208000	NA	NA	NA	NA	351208000	408208000	548208000	1500208000	1370208000	2140208000	575208000	NA	773208000	1180208000	1400208000	2520208000	666208000	763208000	594208000
Protein_27	MEDIVGFRRDCEPYW	NA	NA	2700225000	NA	1590225000	996225000	2850225000	NA	2810225000	860225000	1190225000	NA	6860225000	4360225000	3240225000	1250225000	859225000	965225000	NA	NA	1020225000	351225000	408225000	NA	1500225000	1370225000	2140225000	575225000	537225000	773225000	1180225000	1400225000	NA	666225000	763225000	594225000
Protein_27	YVLSPQCHKM	1790561000	3870561000	2700561000	1010561000	1590561000	996561000	2850561000	2840561000	2810561000	860561000	1190561000	1790561000	6860561000	4360561000	3240561000	1250561000	859561000	965561000	1190561000	1380561000	NA	351561000	408561000	NA	NA	1370561000	NA	575561000	537561000	773561000	1180561000	1400561000	2520561000	666561000	763561000	594561000
Protein_27	CYLWWRS	1790768000	3870768000	2700768000	1010768000	1590768000	996768000	2850768000	NA	2810768000	860768000	1190768000	1790768000	6860768000	4360768000	3240768000	1250768000	859768000	965768000	1190768000	1380768000	1020768000	351768000	408768000	548768000	1500768000	1370768000	2140768000	575768000	537768000	773768000	1180768000	1400768000	2520768000	666768000	763768000	594768000
Protein_27	DKRRFL	1790633000	3870633000	2700633000	1010633000	1590633000	996633000	2850633000	2840633000	2810633000	860633000	1190633000	1790633000	6860633000	4360633000	3240633000	1250633000	859633000	965633000	1190633000	1380633000	1020633000	351633000	408633000	548633000	1500633000	1370633000	2140633000	575633000	537633000	773633000	1180633000	1400633000	2520633000	666633000	763633000	594633000
Protein_28	IILVQGIPGNSCNYAS	NA	NA	3986400	16043000	13943000	1079750	23043000	NA	27243000	NA	22243000	15243000	3166300	NA	5910000	NA	741340	4417300	45143000	50543000	20743000	9923800	33743000	NA	NA	NA	67743000	34143000	15643000	30043000	52443000	35243000	40043000	22743000	NA	15243000
Protein_28	EEWGASGMHVITDGRHLN	23198000	24898000	3841400	NA	13798000	934750	22898000	42098000	NA	8276900	NA	15098000	NA	813060	NA	2068700	NA	NA	44998000	NA	20598000	NA	33598000	17998000	NA	36598000	67598000	33998000	15498000	NA	52298000	35098000	39898000	22598000	NA	15098000
Protein_29	WVNKAGE	NA	136001000	82401000	43301000	74901000	31301000	103001000	137001000	164001000	31801000	63601000	93801000	42301000	19701000	32601000	8505800	2145600	11401000	34301000	38501000	2296200	8581500	17901000	9226700	15701000	NA	70901000	19901000	17801000	17701000	17701000	69101000	35001000	26501000	22601000	2236300
Protein_30	KVSNCV	NA	NA	NA	78049000	76149000	62649000	NA	NA	NA	45649000	51849000	100849000	NA	NA	NA	21849000	5662500	11249000	NA	NA	NA	3893300	9871700	9047800	NA	NA	NA	3422400	4110000	9694800	NA	NA	NA	15849000	5257200	8328200
Protein_30	FRMKQWNMMMGIS	NA	NA	NA	77878000	75978000	62478000	NA	NA	NA	45478000	NA	100678000	NA	NA	NA	21678000	5491500	11078000	NA	NA	NA	3722300	9700700	8876800	NA	NA	NA	3251400	3939000	9523800	NA	NA	NA	15678000	5086200	8157200
Protein_30	EDLHMIKGLPFEQGPHE	NA	NA	NA	77402000	75502000	62002000	NA	NA	NA	45002000	51202000	NA	NA	NA	NA	NA	NA	NA	NA	NA	NA	3246300	9224700	NA	NA	NA	NA	NA	NA	9047800	NA	NA	NA	15202000	4610200	NA
Protein_30	NRQCTIICFARHDEMFY	NA	NA	NA	78184000	76284000	NA	NA	NA	NA	45784000	51984000	100984000	NA	NA	NA	21984000	5797500	11384000	NA	NA	NA	4028300	NA	9182800	NA	NA	NA	NA	NA	9829800	NA	NA	NA	15984000	NA	8463200
Protein_30	QIKHGRWFIRTIVGRPGT	NA	NA	NA	77953000	NA	62553000	NA	NA	NA	45553000	51753000	NA	NA	NA	NA	21753000	5566500	NA	NA	NA	NA	NA	NA	NA	NA	NA	NA	3326400	4014000	NA	NA	NA	NA	15753000	5161200	NA
Protein_30	QSWGNNKNACLLPAQQA	NA	NA	NA	77593000	NA	62193000	NA	NA	NA	45193000	NA	100393000	NA	NA	NA	21393000	5206500	10793000	NA	NA	NA	3437300	NA	NA	NA	NA	NA	NA	3654000	9238800	NA	NA	NA	15393000	4801200	7872200
Protein_30	GNNLLREKSNLF	NA	NA	NA	77289000	75389000	61889000	NA	NA	NA	44889000	NA	100089000	NA	NA	NA	21089000	4902500	10489000	NA	NA	NA	3133300	9111700	NA	NA	NA	NA	2662400	3350000	8934800	NA	NA	NA	15089000	4497200	NA
Protein_30	NFHHPTMEAA	NA	NA	NA	77798000	NA	62398000	NA	NA	NA	45398000	51598000	100598000	NA	NA	NA	21598000	5411500	10998000	NA	NA	NA	3642300	9620700	8796800	NA	NA	NA	3171400	3859000	9443800	NA	NA	NA	NA	5006200	8077200
Protein_31	YDDAYVYRKEDLP	34776000	NA	37076000	25776000	31776000	19376000	32976000	39376000	NA	NA	30876000	NA	NA	NA	NA	896950	NA	2324000	40376000	27276000	33976000	12076000	20676000	23676000	33076000	41176000	46576000	27576000	18376000	43476000	52176000	32176000	42676000	38676000	41376000	NA
Protein_32	AMCGINLACIY	NA	154515000	114515000	NA	81815000	42815000	123515000	84815000	73115000	38015000	41115000	57115000	18115000	12515000	20715000	5200800	4723100	NA	43615000	47915000	47915000	12615000	13315000	24515000	52515000	53415000	90415000	19215000	17015000	31615000	69815000	NA	51315000	29815000	41415000	NA
Protein_32	SRPTLEC	118359000	154359000	114359000	29659000	81659000	42659000	123359000	84659000	72959000	37859000	40959000	56959000	17959000	12359000	20559000	5044800	4567100	5514400	43459000	47759000	47759000	12459000	13159000	24359000	52359000	53259000	90259000	19059000	16859000	31459000	69659000	67259000	51159000	29659000	41259000	NA
Protein_32	GIRCCHK	118653000	154653000	114653000	29953000	81953000	42953000	123653000	84953000	73253000	38153000	41253000	57253000	18253000	12653000	20853000	5338800	4861100	5808400	43753000	48053000	48053000	12753000	13453000	24653000	52653000	53553000	90553000	19353000	17153000	31753000	69953000	67553000	51453000	NA	41553000	31953000
Protein_32	NWNMGVYCCCVCM	118527000	154527000	114527000	29827000	81827000	42827000	123527000	84827000	73127000	38027000	41127000	57127000	18127000	NA	20727000	5212800	NA	5682400	NA	47927000	47927000	12627000	13327000	24527000	52527000	53427000	NA	19227000	17027000	NA	69827000	NA	51327000	29827000	NA	31827000
Protein_32	PNYEAWHAC	118065000	154065000	114065000	29365000	81365000	NA	123065000	84365000	72665000	37565000	40665000	56665000	17665000	12065000	20265000	4750800	4273100	5220400	43165000	47465000	47465000	NA	12865000	24065000	52065000	NA	89965000	18765000	16565000	31165000	69365000	66965000	50865000	29365000	40965000	31365000
Protein_32	CIWMFGIQQCTDLDTL	118837000	154837000	NA	30137000	82137000	NA	123837000	NA	73437000	38337000	41437000	NA	18437000	12837000	21037000	5522800	5045100	5992400	43937000	NA	NA	12937000	NA	NA	52837000	53737000	90737000	19537000	17337000	31937000	70137000	NA	51637000	30137000	41737000	NA
Protein_32	MVMSIVNRGKWTL	118055000	NA	114055000	29355000	81355000	42355000	123055000	84355000	72655000	37555000	NA	NA	17655000	12055000	20255000	4740800	4263100	5210400	43155000	47455000	47455000	12155000	NA	NA	52055000	52955000	89955000	18755000	16555000	31155000	69355000	NA	50855000	NA	40955000	31355000
Protein_32	TTIHQVECMWIL	118744000	154744000	114744000	30044000	82044000	43044000	123744000	85044000	73344000	38244000	41344000	57344000	NA	12744000	20944000	5429800	4952100	5899400	43844000	48144000	NA	12844000	NA	NA	52744000	53644000	90644000	19444000	17244000	31844000	NA	67644000	51544000	30044000	41644000	NA
Protein_33	CIEQVDYDSSLKKS	NA	465176000	327176000	157176000	301176000	NA	339176000	351176000	NA	133176000	192176000	291176000	17976000	NA	37476000	2529600	NA	17476000	361176000	219176000	282176000	73276000	130176000	NA	282176000	249176000	NA	131176000	85876000	232176000	364176000	264176000	328176000	160176000	167176000	NA
Protein_33	MGHTGYQ	332699000	465699000	327699000	157699000	NA	158699000	339699000	351699000	435699000	133699000	192699000	291699000	18499000	9305100	37999000	3052600	4253400	17999000	361699000	219699000	282699000	73799000	130699000	149699000	282699000	249699000	429699000	131699000	86399000	232699000	364699000	264699000	328699000	160699000	167699000	133699000
Protein_33	TAEINNDPDIQWER	332781000	465781000	NA	157781000	NA	NA	339781000	351781000	435781000	133781000	192781000	NA	18581000	9387100	38081000	NA	4335400	18081000	361781000	219781000	282781000	73881000	130781000	149781000	282781000	249781000	429781000	131781000	86481000	232781000	NA	NA	328781000	NA	167781000	133781000
Protein_33	GDDPGGKESQ	332758000	465758000	327758000	157758000	NA	158758000	339758000	351758000	435758000	133758000	192758000	291758000	18558000	NA	38058000	3111600	4312400	18058000	361758000	219758000	282758000	73858000	130758000	149758000	282758000	249758000	429758000	131758000	NA	232758000	364758000	264758000	328758000	NA	167758000	133758000
Protein_33	DGITNGWEH	332216000	465216000	327216000	157216000	301216000	158216000	339216000	351216000	435216000	133216000	192216000	291216000	18016000	8822100	NA	2569600	NA	17516000	361216000	219216000	282216000	73316000	130216000	149216000	282216000	249216000	429216000	131216000	85916000	232216000	364216000	264216000	328216000	160216000	NA	133216000
Protein_33	SHQFTDCHW	332214000	NA	327214000	157214000	301214000	158214000	339214000	351214000	435214000	133214000	192214000	291214000	18014000	8820100	37514000	2567600	3768400	17514000	361214000	219214000	282214000	73314000	130214000	149214000	282214000	NA	429214000	131214000	85914000	232214000	364214000	264214000	328214000	160214000	NA	133214000
Protein_33	EQWCLPEKGQKGR	332099000	465099000	327099000	157099000	301099000	NA	339099000	351099000	435099000	133099000	NA	291099000	17899000	8705100	37399000	2452600	3653400	17399000	361099000	219099000	282099000	73199000	NA	149099000	282099000	249099000	429099000	NA	85799000	232099000	NA	264099000	328099000	160099000	NA	NA
Protein_33	ETINPYKAQCFL	332147000	465147000	327147000	157147000	301147000	NA	339147000	351147000	435147000	133147000	192147000	NA	17947000	8753100	NA	2500600	3701400	17447000	361147000	219147000	282147000	NA	130147000	149147000	282147000	NA	NA	131147000	85847000	232147000	364147000	264147000	328147000	160147000	167147000	133147000
Protein_33	VTLGFKRTAQKC	332499000	NA	NA	157499000	NA	158499000	339499000	351499000	435499000	133499000	192499000	291499000	18299000	9105100	37799000	NA	4053400	17799000	NA	219499000	282499000	73599000	130499000	149499000	282499000	249499000	429499000	131499000	86199000	NA	364499000	264499000	328499000	160499000	167499000	133499000
Protein_34	QIQPYNMCFCWTNIDFSG	41019000	NA	91919000	8299100	92719000	2900000	85219000	NA	35719000	NA	50719000	57419000	281719000	178719000	NA	122719000	NA	94819000	103719000	NA	NA	2628500	4456300	NA	NA	NA	7187000	NA	NA	NA	47719000	6021400	NA	NA	NA	NA
Protein_34	CYLQDVTSCDMP	40331000	NA	91231000	7611100	92031000	NA	84531000	161031000	35031000	NA	50031000	56731000	281031000	178031000	NA	122031000	38731000	NA	103031000	NA	NA	1940500	3768300	NA	10731000	NA	6499000	NA	NA	NA	47031000	5333400	50031000	4334700	NA	12831000
Protein_34	KAWECYIEHMDPPK	40319000	NA	91219000	7599100	92019000	NA	84519000	161019000	35019000	15619000	50019000	56719000	NA	178019000	NA	122019000	38719000	94119000	NA	NA	NA	1928500	NA	NA	NA	NA	6487000	NA	NA	NA	47019000	5321400	50019000	4322700	NA	12819000
Protein_35	NPFRNSQKCKNQNVQDRT	135674000	145674000	110674000	71674000	NA	NA	55474000	NA	161674000	41674000	61474000	112674000	16874000	NA	NA	11074000	6546400	16674000	19774000	5384300	NA	5963100	NA	10513100	NA	NA	19374000	10631300	NA	18974000	NA	NA	16874000	15274000	NA	3084000
Protein_35	VPSKGEISG	135937000	145937000	NA	71937000	97537000	58437000	NA	93637000	161937000	41937000	61737000	112937000	17137000	3650400	24937000	11337000	6809400	16937000	20037000	5647300	12737000	6226100	9913000	10776100	10413800	NA	19637000	10894300	5435100	19237000	27437000	NA	17137000	15537000	10230600	3347000
Protein_35	WEDMGFDLQGYHCMNFDM	135332000	145332000	110332000	71332000	96932000	57832000	55132000	93032000	NA	NA	61132000	112332000	NA	3045400	24332000	NA	6204400	16332000	19432000	5042300	12132000	5621100	9308000	10171100	NA	NA	NA	10289300	NA	NA	26832000	14832000	NA	14932000	NA	NA
Protein_35	VSCLFEKVEP	135055000	145055000	NA	NA	96655000	NA	54855000	92755000	161055000	41055000	60855000	112055000	16255000	2768400	24055000	10455000	5927400	16055000	19155000	4765300	11855000	5344100	9031000	9894100	9531800	NA	18755000	10012300	4553100	18355000	26555000	14555000	16255000	14655000	NA	2465000
Protein_35	ATSWRLFYDVEAYCSIW	135762000	145762000	110762000	71762000	97362000	58262000	55562000	93462000	161762000	41762000	NA	112762000	16962000	NA	24762000	NA	6634400	NA	19862000	NA	12562000	6051100	9738000	NA	NA	NA	NA	10719300	5260100	NA	27262000	15262000	16962000	NA	10055600	NA
Protein_36	SLDENHKP	2009600	1694130	1556410	NA	NA	NA	1623900	4496700	4904200	NA	NA	NA	1072460	NA	1435380	NA	NA	NA	2377800	2325500	2236500	NA	NA	NA	2057700	2057200	7879500	NA	NA	NA	2387200	NA	NA	NA	NA	NA
Protein_36	SDYYAEIGVYRV	1912600	NA	1459410	NA	NA	NA	NA	4399700	4807200	NA	NA	NA	975460	NA	1338380	NA	NA	NA	2280800	2228500	2139500	NA	NA	NA	1960700	1960200	7782500	NA	NA	NA	2290200	NA	NA	NA	NA	NA
Protein_36	FVKTHDFGRQSPSM	1257600	942130	804410	NA	NA	NA	871900	3744700	4152200	NA	NA	NA	320460	NA	683380	NA	NA	NA	NA	1573500	1484500	NA	NA	NA	NA	1305200	7127500	NA	NA	NA	1635200	1394500	NA	NA	NA	NA
Protein_36	GNGFQH	1728600	1413130	1275410	NA	NA	NA	1342900	4215700	4623200	NA	NA	NA	791460	NA	1154380	NA	NA	NA	2096800	2044500	1955500	NA	NA	NA	1776700	1776200	7598500	NA	NA	NA	2106200	1865500	NA	NA	NA	NA
Protein_36	HSKSVMNKHEF	1751600	1436130	1298410	NA	NA	NA	1365900	4238700	4646200	NA	NA	NA	814460	NA	1177380	NA	NA	NA	2119800	2067500	NA	NA	NA	NA	1799700	1799200	7621500	NA	NA	NA	2129200	1888500	NA	NA	NA	NA
Protein_36	VNLIPPE	1969600	1654130	1516410	NA	NA	NA	1583900	4456700	4864200	NA	NA	NA	1032460	NA	1395380	NA	NA	NA	2337800	2285500	2196500	NA	NA	NA	2017700	2017200	7839500	NA	NA	NA	2347200	2106500	NA	NA	NA	NA
Protein_36	FQTMKHMMPDW	1265600	950130	812410	NA	NA	NA	879900	3752700	4160200	NA	NA	NA	328460	NA	691380	NA	NA	NA	1633800	NA	1492500	NA	NA	NA	1313700	NA	NA	NA	NA	NA	1643200	1402500	NA	NA	NA	NA
Protein_36	WAWTYADHCLNDQA	1573600	NA	NA	NA	NA	NA	1187900	4060700	4468200	NA	NA	NA	636460	NA	999380	NA	NA	NA	1941800	1889500	1800500	NA	NA	NA	NA	NA	NA	NA	NA	NA	1951200	1710500	NA	NA	NA	NA
Protein_36	SEPAEFCHIGRRADHEHS	NA	894130	NA	NA	NA	NA	NA	3696700	4104200	NA	NA	NA	272460	NA	635380	NA	NA	NA	NA	1525500	1436500	NA	NA	NA	NA	NA	7079500	NA	NA	NA	1587200	NA	NA	NA	NA	NA
Protein_36	AQYIIHH	1564600	1249130	1111410	NA	NA	NA	1178900	4051700	4459200	NA	NA	NA	627460	NA	990380	NA	NA	NA	1932800	1880500	1791500	NA	NA	NA	1612700	1612200	7434500	NA	NA	NA	1942200	1701500	NA	NA	NA	NA
Protein_37	DLLIIWLG	17303000	NA	NA	4239200	NA	NA	4921600	52403000	NA	NA	30503000	NA	65603000	92803000	98703000	6804900	20803000	50203000	NA	3393700	30203000	NA	NA	7688400	2793500	18503000	NA	1721500	NA	NA	61903000	6735300	3139500	16703000	NA	2262000
Protein_37	PRDIHELGKLGWP	17593000	NA	NA	4529200	NA	NA	5211600	52693000	NA	NA	30793000	NA	65893000	93093000	98993000	7094900	NA	50493000	NA	NA	30493000	NA	NA	7978400	3083500	18793000	NA	NA	4999300	NA	62193000	7025300	3429500	16993000	NA	2552000
Protein_37	SKCRQRNEQDRKSMTD	17341000	NA	NA	NA	NA	NA	4959600	52441000	NA	NA	30541000	NA	65641000	92841000	98741000	NA	20841000	50241000	NA	3431700	30241000	NA	NA	NA	2831500	NA	NA	NA	4747300	NA	61941000	NA	3177500	NA	NA	2300000
Protein_37	NDDEHAFCKVTP	16868000	NA	NA	3804200	NA	NA	4486600	NA	NA	NA	30068000	NA	65168000	NA	98268000	6369900	20368000	49768000	NA	2958700	29768000	NA	NA	7253400	2358500	18068000	NA	NA	NA	NA	61468000	6300300	2704500	16268000	NA	1827000
Protein_37	WQQAGCTYNVETMYEIA	16709000	NA	NA	3645200	NA	NA	4327600	51809000	NA	NA	29909000	NA	65009000	92209000	98109000	NA	20209000	NA	NA	2799700	29609000	NA	NA	NA	NA	17909000	NA	NA	4115300	NA	61309000	6141300	2545500	NA	NA	NA
Protein_37	IQLYWSYQGHGMQPDCDH	NA	NA	NA	4456200	NA	NA	NA	52620000	NA	NA	30720000	NA	65820000	93020000	98920000	7021900	NA	50420000	NA	3610700	NA	NA	NA	7905400	3010500	18720000	NA	1938500	4926300	NA	62120000	6952300	3356500	NA	NA	NA
Protein_37	GEFTEAPWFPVTCG	16913000	NA	NA	3849200	NA	NA	4531600	52013000	NA	NA	30113000	NA	NA	92413000	98313000	NA	20413000	49813000	NA	3003700	29813000	NA	NA	NA	2403500	NA	NA	1331500	4319300	NA	61513000	6345300	2749500	16313000	NA	NA
Protein_38	QCLLKCHCGLSWWEPWW	442173000	581173000	NA	NA	NA	NA	NA	458173000	573173000	NA	NA	NA	69873000	NA	118173000	NA	NA	NA	294173000	181173000	NA	NA	NA	NA	245173000	NA	286173000	NA	NA	NA	383173000	NA	344173000	NA	NA	NA
Protein_38	QVISQIHVGFGTG	442011000	581011000	425011000	NA	NA	NA	NA	458011000	573011000	NA	NA	NA	69711000	47311000	NA	NA	NA	NA	294011000	181011000	158011000	NA	NA	NA	NA	274011000	286011000	NA	NA	NA	383011000	298011000	344011000	NA	NA	NA
Protein_38	CEQHIDWLP	NA	581544000	NA	NA	NA	NA	383544000	458544000	573544000	NA	NA	NA	70244000	47844000	118544000	NA	NA	NA	294544000	181544000	158544000	NA	NA	NA	245544000	274544000	286544000	NA	NA	NA	383544000	298544000	344544000	NA	NA	NA
Protein_38	NTSLPPAHPNAITNGGKD	442524000	NA	425524000	NA	NA	NA	383524000	458524000	NA	NA	NA	NA	70224000	47824000	118524000	NA	NA	NA	294524000	181524000	158524000	NA	NA	NA	NA	274524000	286524000	NA	NA	NA	383524000	298524000	344524000	NA	NA	NA
Protein_38	GERPAKYKH	442710000	581710000	425710000	NA	NA	NA	383710000	458710000	573710000	NA	NA	NA	70410000	48010000	NA	NA	NA	NA	294710000	181710000	NA	NA	NA	NA	245710000	NA	286710000	NA	NA	NA	383710000	298710000	344710000	NA	NA	NA
Protein_38	VDHAPYTIRFHWVGDWA	NA	581584000	425584000	NA	NA	NA	383584000	458584000	573584000	NA	NA	NA	NA	47884000	118584000	NA	NA	NA	294584000	181584000	NA	NA	NA	NA	245584000	NA	286584000	NA	NA	NA	NA	NA	NA	NA	NA	NA
Protein_38	SSHSNF	442702000	581702000	425702000	NA	NA	NA	383702000	458702000	573702000	NA	NA	NA	70402000	48002000	118702000	NA	NA	NA	294702000	181702000	158702000	NA	NA	NA	245702000	274702000	286702000	NA	NA	NA	383702000	298702000	344702000	NA	NA	NA
Protein_38	ALAIGGGVNYPLR	442790000	581790000	425790000	NA	NA	NA	383790000	458790000	NA	NA	NA	NA	70490000	48090000	118790000	NA	NA	NA	294790000	181790000	158790000	NA	NA	NA	245790000	274790000	286790000	NA	NA	NA	383790000	NA	344790000	NA	NA	NA
Protein_39	FNTAWLSARAAKCY	4160190000	1150190000	NA	1720190000	601190000	NA	2720190000	NA	2670190000	729190000	5230190000	1670190000	8370190000	12900190000	8960190000	NA	3190190000	3240190000	2350190000	1420190000	3800190000	NA	876190000	1820190000	6230190000	5870190000	3200190000	NA	1730190000	2320190000	5680190000	4510190000	NA	2670190000	NA	870190000
Protein_39	TSGNTSSINNFLQATKEP	4160669000	1150669000	NA	1720669000	601669000	431669000	2720669000	10200669000	2670669000	NA	5230669000	NA	8370669000	12900669000	NA	NA	3190669000	3240669000	2350669000	1420669000	NA	508669000	876669000	NA	6230669000	5870669000	3200669000	NA	1730669000	NA	NA	4510669000	2200669000	NA	2440669000	NA
Protein_39	VMMQPCFQYPGD	4160425000	1150425000	1150425000	1720425000	601425000	431425000	2720425000	10200425000	2670425000	729425000	5230425000	NA	8370425000	12900425000	8960425000	2350425000	NA	NA	2350425000	1420425000	NA	508425000	876425000	1820425000	NA	5870425000	3200425000	2400425000	NA	2320425000	5680425000	4510425000	2200425000	2670425000	2440425000	870425000
Protein_39	GNAYKACFCFKCAPG	4160517000	NA	1150517000	1720517000	601517000	431517000	2720517000	NA	NA	NA	5230517000	1670517000	NA	12900517000	8960517000	NA	NA	3240517000	2350517000	1420517000	NA	508517000	876517000	1820517000	6230517000	5870517000	3200517000	2400517000	1730517000	2320517000	NA	4510517000	2200517000	2670517000	2440517000	870517000
Protein_40	DIRCQEALRICSMMYAG	NA	NA	NA	46415000	67915000	43915000	NA	NA	NA	36415000	NA	104415000	NA	NA	NA	NA	4424400	7295200	NA	NA	NA	14715000	21315000	28915000	NA	NA	NA	31715000	22715000	NA	NA	NA	NA	51815000	NA	31815000
Protein_40	QAREDLEYLHDQFLAHTC	NA	NA	NA	46999000	68499000	44499000	NA	NA	NA	NA	48799000	104999000	NA	NA	NA	4020300	NA	7879200	NA	NA	NA	15299000	21899000	29499000	NA	NA	NA	32299000	23299000	NA	NA	NA	NA	52399000	46699000	NA
Protein_40	NSICNWYGTWYGISS	NA	NA	NA	46419000	67919000	43919000	NA	NA	NA	36419000	48219000	NA	NA	NA	NA	3440300	NA	7299200	NA	NA	NA	NA	21319000	28919000	NA	NA	NA	NA	22719000	51619000	NA	NA	NA	51819000	46119000	31819000
Protein_40	DPDIVVAWTNMCGRIW	NA	NA	NA	46758000	68258000	NA	NA	NA	NA	36758000	48558000	104758000	NA	NA	NA	3779300	NA	7638200	NA	NA	NA	NA	21658000	29258000	NA	NA	NA	32058000	NA	51958000	NA	NA	NA	52158000	NA	NA
Protein_40	WTYREVPCVVWWSKKMIE	NA	NA	NA	NA	68458000	44458000	NA	NA	NA	36958000	48758000	NA	NA	NA	NA	3979300	4967400	NA	NA	NA	NA	15258000	21858000	29458000	NA	NA	NA	NA	23258000	52158000	NA	NA	NA	52358000	46658000	32358000
Protein_40	WNRWMQEPENSEIR	NA	NA	NA	NA	67637000	NA	NA	NA	NA	36137000	47937000	104137000	NA	NA	NA	3158300	4146400	NA	NA	NA	NA	14437000	21037000	28637000	NA	NA	NA	NA	22437000	51337000	NA	NA	NA	51537000	45837000	NA
Protein_41	KSPDTEVWESCGCMLDK	NA	NA	NA	29080000	28580000	20380000	NA	NA	NA	2306000	6624600	10121100	NA	NA	NA	1686300	1143700	4027900	NA	NA	NA	NA	1175690	NA	NA	NA	NA	NA	NA	1133430	NA	NA	NA	NA	NA	NA
Protein_41	LENINGLYDLQKAWQ	NA	NA	NA	NA	28382000	20182000	NA	NA	NA	2108000	6426600	NA	NA	NA	NA	1488300	945700	3829900	NA	NA	NA	1424200	977690	NA	NA	NA	NA	875040	NA	935430	NA	NA	NA	NA	5561000	NA
Protein_42	AAAHWYTKSVLV	130696000	132696000	159696000	NA	82596000	50896000	109696000	81796000	111696000	34896000	63796000	NA	44596000	17796000	23996000	7676300	4127400	8114000	NA	25196000	NA	7768300	16196000	11496000	19396000	7180100	34496000	4391400	9719900	14396000	28896000	37596000	NA	NA	18796000	13496000
Protein_42	ALCHLVPFI	130137000	132137000	159137000	56037000	82037000	50337000	109137000	81237000	NA	NA	63237000	88337000	44037000	17237000	23437000	7117300	3568400	7555000	48137000	24637000	29437000	7209300	NA	10937000	18837000	6621100	33937000	3832400	9160900	13837000	28337000	37037000	21537000	17837000	18237000	12937000
Protein_42	YQEGAKKYPG	130927000	132927000	159927000	56827000	82827000	51127000	NA	82027000	111927000	NA	64027000	89127000	44827000	18027000	NA	7907300	4358400	8345000	48927000	25427000	30227000	7999300	16427000	11727000	19627000	NA	34727000	4622400	9950900	14627000	29127000	37827000	22327000	18627000	19027000	13727000
Protein_43	VQLVDG	6950100	6057800	9079800	2440400	2749300	2695500	NA	1838900	3985600	1172740	NA	1867900	NA	1277200	2034900	NA	NA	993240	8664200	4922900	7093200	2078800	1993200	2305500	6300800	3772000	9208600	1584830	1572600	5001300	3917000	3083000	9406700	NA	2432300	2296700
Protein_43	VDELSTVID	NA	6015800	9037800	2398400	NA	2653500	NA	1796900	3943600	1130740	NA	1825900	NA	1235200	1992900	NA	NA	951240	8622200	4880900	7051200	2036800	1951200	2263500	6258800	3730000	NA	1542830	1530600	4959300	3875000	3041000	9364700	NA	2390300	2254700
Protein_43	LYDQHKW	6386100	5493800	8515800	1876400	2185300	2131500	NA	1274900	NA	608740	NA	1303900	NA	713200	1470900	NA	NA	429240	8100200	4358900	6529200	1514800	1429200	1741500	5736800	3208000	8644600	1020830	1008600	4437300	3353000	2519000	8842700	NA	1868300	1732700
Protein_43	YWIRPALCQKLHE	6455100	NA	8584800	1945400	NA	2200500	NA	NA	3490600	677740	NA	1372900	NA	782200	1539900	NA	NA	NA	8169200	NA	6598200	1583800	1498200	1810500	5805800	NA	8713600	1089830	1077600	4506300	3422000	2588000	8911700	NA	1937300	1801700
Protein_43	CRYMVSHN	7181100	6288800	9310800	2671400	2980300	NA	NA	2069900	4216600	1403740	NA	2098900	NA	1508200	2265900	NA	NA	1224240	8895200	5153900	7324200	2309800	2224200	2536500	6531800	4003000	9439600	1815830	1803600	5232300	4148000	3314000	9637700	NA	2663300	2527700
Protein_43	TLYIYLHD	6760100	5867800	8889800	2250400	2559300	2505500	NA	1648900	3795600	NA	NA	1677900	NA	1087200	1844900	NA	NA	803240	8474200	4732900	6903200	1888800	1803200	2115500	NA	3582000	9018600	1394830	1382600	4811300	3727000	2893000	9216700	NA	2242300	2106700
Protein_43	QSGHPY	6519100	5626800	8648800	2009400	2318300	2264500	NA	1407900	3554600	741740	NA	1436900	NA	846200	1603900	NA	NA	562240	8233200	4491900	6662200	1647800	1562200	1874500	5869800	3341000	8777600	1153830	1141600	4570300	3486000	2652000	8975700	NA	2001300	1865700
Protein_43	PEQMDKDKKE	6499100	5606800	8628800	1989400	2298300	2244500	NA	1387900	3534600	721740	NA	1416900	NA	826200	NA	NA	NA	542240	8213200	4471900	6642200	1627800	1542200	1854500	5849800	3321000	8757600	NA	1121600	4550300	3466000	NA	8955700	NA	1981300	1845700
Protein_44	GQYRAMEVS	NA	NA	NA	4869700	14487000	3606200	NA	NA	NA	9485100	7251200	13087000	NA	NA	NA	2617000	1481520	1402030	NA	NA	NA	NA	3652000	5302800	NA	NA	NA	2824600	2888900	3821400	NA	NA	NA	7118800	8804300	3941500
Protein_44	YWTAALWVLSAFTNVDA	NA	NA	NA	4958700	14576000	NA	NA	NA	NA	9574100	7340200	13176000	NA	NA	NA	2706000	NA	1491030	NA	NA	NA	NA	3741000	NA	NA	NA	NA	2913600	2977900	NA	NA	NA	NA	7207800	8893300	4030500
Protein_44	QIMAIKWITSV	NA	NA	NA	4688700	NA	3425200	NA	NA	NA	9304100	7070200	12906000	NA	NA	NA	2436000	1300520	1221030	NA	NA	NA	2075300	3471000	5121800	NA	NA	NA	2643600	2707900	NA	NA	NA	NA	6937800	NA	3760500
Protein_44	FTKYFAECGFAEQK	NA	NA	NA	4277700	NA	3014200	NA	NA	NA	8893100	6659200	12495000	NA	NA	NA	2025000	889520	NA	NA	NA	NA	1664300	3060000	NA	NA	NA	NA	2232600	NA	3229400	NA	NA	NA	NA	8212300	3349500
Protein_44	NCKYIHGNMTTIARKQV	NA	NA	NA	NA	NA	NA	NA	NA	NA	8746100	6512200	12348000	NA	NA	NA	1878000	NA	NA	NA	NA	NA	1517300	2913000	4563800	NA	NA	NA	NA	2149900	3082400	NA	NA	NA	6379800	8065300	3202500
Protein_44	IPSSCLKH	NA	NA	NA	4471700	NA	3208200	NA	NA	NA	9087100	6853200	12689000	NA	NA	NA	2219000	1083520	1004030	NA	NA	NA	1858300	3254000	4904800	NA	NA	NA	NA	2490900	3423400	NA	NA	NA	6720800	8406300	3543500
Protein_45	ELDFSRRQKTG	36812000	24012000	41612000	19412000	49112000	17812000	67312000	50112000	NA	NA	30612000	60812000	NA	NA	1568300	NA	NA	1100890	85512000	17312000	43812000	NA	NA	11312000	27312000	23812000	54012000	9883000	8545000	19912000	40912000	23512000	52412000	20812000	20112000	16312000
Protein_45	YTADQDAHTWEHP	37134000	24334000	NA	19734000	49434000	18134000	67634000	50434000	55634000	23134000	NA	61134000	NA	NA	1890300	NA	NA	1422890	NA	17634000	44134000	NA	15534000	11634000	27634000	24134000	54334000	10205000	NA	20234000	41234000	23834000	NA	21134000	20434000	16634000
Protein_46	LLDLDCCLCQFTS	193826000	326826000	NA	96026000	161826000	98926000	109826000	92026000	NA	NA	47826000	96526000	NA	NA	NA	NA	NA	4097900	297826000	246826000	330826000	74026000	75226000	139826000	312826000	NA	451826000	118826000	82726000	246826000	374826000	NA	400826000	165826000	188826000	130826000
Protein_46	HCEYAVKMN	193082000	326082000	265082000	95282000	161082000	98182000	NA	91282000	149082000	NA	47082000	95782000	NA	NA	6746400	NA	NA	3353900	297082000	246082000	330082000	73282000	74482000	139082000	312082000	256082000	451082000	118082000	81982000	246082000	374082000	NA	400082000	165082000	188082000	130082000
Protein_46	DKCMWYEM	193870000	NA	265870000	96070000	161870000	98970000	109870000	92070000	149870000	19370000	47870000	96570000	NA	NA	7534400	NA	NA	4141900	297870000	246870000	330870000	74070000	75270000	139870000	312870000	256870000	451870000	118870000	82770000	246870000	374870000	195870000	400870000	165870000	188870000	130870000
Protein_46	ANLCDDQAEPTDNLFKIL	193664000	326664000	NA	95864000	NA	98764000	NA	91864000	149664000	19164000	47664000	96364000	NA	NA	NA	NA	NA	3935900	297664000	246664000	330664000	73864000	75064000	NA	312664000	256664000	NA	118664000	NA	246664000	374664000	195664000	NA	165664000	NA	NA
Protein_46	YREVQSM	193961000	NA	265961000	96161000	161961000	99061000	109961000	92161000	149961000	19461000	47961000	96661000	NA	NA	7625400	NA	NA	4232900	297961000	246961000	330961000	74161000	75361000	139961000	312961000	256961000	451961000	118961000	82861000	246961000	374961000	195961000	400961000	165961000	188961000	130961000
Protein_46	TRNPHFLFAENGQRCCC	193214000	326214000	265214000	95414000	161214000	98314000	NA	91414000	149214000	NA	47214000	NA	NA	NA	NA	NA	NA	3485900	297214000	NA	330214000	NA	74614000	139214000	312214000	256214000	NA	118214000	82114000	NA	374214000	195214000	400214000	165214000	188214000	130214000
Protein_47	GACPKQAGD	2140826000	2190826000	1320826000	957826000	1100826000	511826000	843826000	1940826000	1640826000	289826000	988826000	856826000	1170826000	1160826000	1130826000	293826000	269826000	512826000	2270826000	1770826000	1770826000	NA	962826000	855826000	1690826000	1830826000	1270826000	693826000	558826000	731826000	NA	1690826000	1760826000	NA	838826000	651826000
Protein_47	VMLYKLFVFYSALHQQ	NA	2190887000	1320887000	957887000	NA	511887000	843887000	NA	NA	289887000	988887000	856887000	1170887000	1160887000	NA	293887000	269887000	512887000	2270887000	1770887000	NA	498887000	NA	855887000	1690887000	NA	1270887000	693887000	558887000	731887000	1820887000	NA	NA	686887000	838887000	651887000
Protein_47	LFFTVRVPYLLG	NA	2190238000	NA	957238000	1100238000	511238000	843238000	1940238000	1640238000	289238000	NA	856238000	NA	1160238000	1130238000	293238000	269238000	512238000	2270238000	1770238000	1770238000	498238000	962238000	855238000	1690238000	NA	1270238000	693238000	558238000	NA	1820238000	1690238000	1760238000	686238000	838238000	651238000
Protein_47	QNDYAFDGQLK	2140815000	2190815000	1320815000	957815000	NA	511815000	843815000	1940815000	1640815000	289815000	988815000	856815000	1170815000	1160815000	1130815000	293815000	269815000	NA	2270815000	1770815000	1770815000	498815000	962815000	855815000	1690815000	1830815000	NA	693815000	NA	731815000	NA	1690815000	1760815000	686815000	838815000	651815000
Protein_47	DCHNVVAAQNVMYTII	NA	NA	1320575000	957575000	NA	511575000	NA	1940575000	1640575000	NA	988575000	856575000	1170575000	1160575000	1130575000	293575000	269575000	NA	2270575000	NA	1770575000	498575000	962575000	855575000	1690575000	1830575000	1270575000	693575000	558575000	NA	1820575000	1690575000	NA	686575000	838575000	NA
Protein_48	KRAKNPDDQCTI	NA	26759000	20259000	NA	NA	NA	NA	15659000	27059000	NA	NA	NA	1143570	1196760	1583100	NA	NA	NA	20859000	23759000	25159000	NA	NA	NA	10559000	26759000	33659000	NA	NA	NA	NA	24859000	14059000	NA	NA	NA
Protein_48	KCGVKSQRFCEE	21950000	26350000	19850000	NA	NA	NA	18550000	15250000	26650000	NA	NA	NA	734570	787760	1174100	NA	NA	NA	NA	NA	24750000	NA	NA	NA	10150000	26350000	NA	NA	NA	NA	31050000	24450000	13650000	NA	NA	NA
Protein_48	NAHKGI	22517000	26917000	20417000	NA	NA	NA	19117000	15817000	27217000	NA	NA	NA	1301570	1354760	1741100	NA	NA	NA	21017000	23917000	25317000	NA	NA	NA	10717000	26917000	33817000	NA	NA	NA	31617000	25017000	14217000	NA	NA	NA
Protein_48	YPGDRVVVMREVNE	22894000	NA	20794000	NA	NA	NA	NA	16194000	27594000	NA	NA	NA	1678570	1731760	2118100	NA	NA	NA	21394000	24294000	25694000	NA	NA	NA	NA	27294000	34194000	NA	NA	NA	31994000	25394000	14594000	NA	NA	NA
Protein_48	PGRLRGYWNL	22478000	26878000	20378000	NA	NA	NA	19078000	15778000	27178000	NA	NA	NA	1262570	1315760	NA	NA	NA	NA	20978000	23878000	25278000	NA	NA	NA	10678000	26878000	33778000	NA	NA	NA	31578000	24978000	14178000	NA	NA	NA
Protein_48	GVTFYQTAPKKS	22238000	26638000	20138000	NA	NA	NA	18838000	15538000	26938000	NA	NA	NA	1022570	1075760	1462100	NA	NA	NA	NA	23638000	25038000	NA	NA	NA	10438000	NA	NA	NA	NA	NA	31338000	NA	13938000	NA	NA	NA
Protein_48	PGFNTKRGCYGGIIWCQW	NA	26737000	20237000	NA	NA	NA	18937000	NA	NA	NA	NA	NA	1121570	1174760	1561100	NA	NA	NA	20837000	23737000	25137000	NA	NA	NA	10537000	26737000	NA	NA	NA	NA	31437000	NA	14037000	NA	NA	NA
Protein_49	ECPNIV	1504500	2393200	10513000	1132960	1596800	994030	751260	672130	1193210	474580	NA	1075790	NA	NA	702470	NA	NA	478460	1413100	893350	1104580	467730	931590	3989400	1292500	932900	1394600	3476400	1689500	6731400	1675600	1421900	1174570	1115810	1251600	844310
Protein_50	CMFKRTMCG	949938000	1290938000	919938000	NA	845938000	423938000	738938000	808938000	1130938000	281938000	422938000	672938000	131938000	97238000	NA	28538000	22438000	78338000	944938000	681938000	787938000	232938000	435938000	353938000	769938000	834938000	887938000	323938000	NA	517938000	961938000	946938000	880938000	606938000	663938000	428938000
Protein_50	MKHTPAHGYPES	949971000	NA	NA	289971000	845971000	423971000	738971000	808971000	1130971000	281971000	422971000	672971000	131971000	97271000	139971000	28571000	22471000	78371000	944971000	NA	787971000	232971000	435971000	353971000	NA	NA	887971000	NA	307971000	517971000	961971000	946971000	880971000	606971000	663971000	428971000
Protein_50	MVHANKAKLYFE	949014000	1290014000	919014000	289014000	845014000	423014000	738014000	808014000	NA	NA	422014000	672014000	NA	96314000	139014000	27614000	21514000	77414000	944014000	681014000	787014000	232014000	435014000	353014000	NA	NA	887014000	323014000	307014000	517014000	961014000	NA	880014000	606014000	663014000	428014000
Protein_50	VTSEGTYGCAL	949401000	1290401000	919401000	289401000	NA	423401000	738401000	808401000	1130401000	281401000	422401000	672401000	131401000	NA	139401000	NA	21901000	77801000	NA	681401000	787401000	232401000	435401000	NA	769401000	834401000	887401000	323401000	307401000	517401000	961401000	946401000	880401000	606401000	663401000	428401000
Protein_50	HAGAKGLVFLT	949725000	1290725000	919725000	289725000	845725000	423725000	738725000	808725000	1130725000	281725000	NA	672725000	131725000	97025000	NA	NA	22225000	78125000	944725000	681725000	787725000	232725000	435725000	353725000	769725000	834725000	887725000	323725000	307725000	NA	961725000	NA	880725000	606725000	663725000	428725000
Protein_51	YDKVENPA	1160459000	1670459000	1380459000	432459000	858459000	509459000	11559000	12459000	29259000	NA	4663000	16559000	34359000	33459000	146459000	13459000	6620600	52159000	1190459000	771459000	891459000	235459000	360459000	415459000	1060459000	1010459000	NA	500459000	321459000	781459000	1340459000	1020459000	1190459000	640459000	574459000	393459000
Protein_51	LTCNTCNFMAPLEAAFHE	NA	NA	1380517000	432517000	NA	509517000	11617000	NA	29317000	2316700	4721000	16617000	34417000	NA	146517000	13517000	NA	52217000	1190517000	NA	891517000	235517000	NA	415517000	1060517000	1010517000	1350517000	NA	321517000	NA	1340517000	1020517000	1190517000	640517000	NA	NA
Protein_51	RYENMPA	1160828000	1670828000	1380828000	432828000	858828000	509828000	11928000	12828000	29628000	2627700	5032000	16928000	34728000	33828000	146828000	13828000	6989600	52528000	1190828000	771828000	891828000	235828000	360828000	415828000	NA	1010828000	1350828000	500828000	321828000	781828000	1340828000	1020828000	1190828000	640828000	574828000	393828000
Protein_51	WHNKRSARCADAQVYK	NA	NA	NA	432903000	858903000	509903000	12003000	12903000	29703000	2702700	5107000	17003000	34803000	33903000	146903000	13903000	NA	52603000	1190903000	771903000	891903000	235903000	NA	415903000	NA	1010903000	1350903000	500903000	NA	781903000	NA	NA	NA	640903000	574903000	393903000
Protein_51	ERETFCNSSLWCEICH	1160753000	NA	1380753000	NA	NA	509753000	NA	NA	29553000	2552700	4957000	16853000	NA	33753000	146753000	13753000	6914600	52453000	1190753000	NA	891753000	NA	360753000	415753000	1060753000	1010753000	1350753000	NA	321753000	781753000	1340753000	1020753000	1190753000	640753000	NA	393753000
Protein_51	MCPRRLVQ	NA	1670760000	1380760000	432760000	858760000	509760000	11860000	12760000	29560000	2559700	4964000	16860000	34660000	33760000	146760000	13760000	6921600	52460000	1190760000	771760000	891760000	235760000	360760000	415760000	1060760000	1010760000	1350760000	NA	321760000	781760000	1340760000	1020760000	1190760000	640760000	574760000	393760000
Protein_51	VNCEAFHFHK	1160839000	1670839000	1380839000	432839000	858839000	509839000	11939000	NA	29639000	2638700	5043000	16939000	34739000	33839000	146839000	13839000	7000600	52539000	1190839000	771839000	891839000	235839000	NA	415839000	1060839000	1010839000	1350839000	500839000	NA	781839000	1340839000	1020839000	1190839000	640839000	NA	393839000
Protein_51	WCGLEEFKF	1160635000	1670635000	1380635000	432635000	858635000	509635000	11735000	12635000	29435000	2434700	4839000	16735000	34535000	33635000	146635000	13635000	6796600	52335000	1190635000	771635000	891635000	235635000	NA	415635000	1060635000	1010635000	1350635000	500635000	321635000	781635000	NA	1020635000	NA	640635000	574635000	393635000
Protein_51	WGGPEQYEFQLD	1160444000	1670444000	1380444000	432444000	858444000	509444000	11544000	12444000	NA	2243700	4648000	16544000	34344000	NA	146444000	13444000	6605600	NA	1190444000	771444000	891444000	235444000	360444000	415444000	1060444000	NA	1350444000	NA	321444000	781444000	1340444000	1020444000	1190444000	NA	574444000	393444000
Protein_52	EAGLNYSG	NA	NA	NA	NA	14568000	5211500	NA	NA	NA	12568000	5636600	24568000	NA	NA	NA	1222830	714190	NA	NA	NA	NA	NA	14768000	12068000	NA	NA	NA	3030500	14268000	16468000	NA	NA	NA	17168000	17168000	1938500
Protein_52	ERPGTYTMRENHYQ	NA	NA	NA	NA	NA	5479500	NA	NA	NA	12836000	5904600	24836000	NA	NA	NA	1490830	982190	NA	NA	NA	NA	7693300	15036000	12336000	NA	NA	NA	NA	14536000	NA	NA	NA	NA	17436000	NA	2206500
Protein_52	RCDMHACSI	NA	NA	NA	10136900	NA	NA	NA	NA	NA	12775000	5843600	24775000	NA	NA	NA	1429830	NA	NA	NA	NA	NA	7632300	14975000	12275000	NA	NA	NA	3237500	14475000	16675000	NA	NA	NA	17375000	17375000	2145500
Protein_52	MSWLVDINWQN	NA	NA	NA	9862900	14501000	5144500	NA	NA	NA	12501000	5569600	24501000	NA	NA	NA	1155830	647190	NA	NA	NA	NA	NA	14701000	NA	NA	NA	NA	NA	14201000	16401000	NA	NA	NA	17101000	17101000	1871500
Protein_52	KCRTWDQRGQVITCQT	NA	NA	NA	NA	NA	NA	NA	NA	NA	12999000	NA	24999000	NA	NA	NA	1653830	1145190	NA	NA	NA	NA	7856300	NA	12499000	NA	NA	NA	3461500	14699000	16899000	NA	NA	NA	17599000	17599000	NA
Protein_53	DYFQGRLVLKD	25576000	39776000	32976000	14176000	30076000	16576000	22176000	32776000	45076000	NA	19476000	28876000	NA	NA	6832200	NA	NA	4263200	9008000	15676000	12376000	NA	2564000	6060400	9101800	16976000	20176000	17076000	5277500	13776000	20476000	NA	7475200	9083000	8277700	5609700
Protein_53	QSWRRGVAF	25997000	40197000	NA	14597000	30497000	16997000	NA	33197000	45497000	13997000	19897000	29297000	NA	NA	7253200	NA	2288200	4684200	9429000	16097000	12797000	2302900	2985000	6481400	9522800	17397000	20597000	17497000	5698500	14197000	20897000	13397000	7896200	9504000	NA	6030700
Protein_53	AHGFTNTDAKMYQTANS	26066000	NA	33466000	14666000	30566000	17066000	22666000	33266000	45566000	NA	19966000	NA	NA	NA	7322200	NA	NA	NA	9498000	16166000	NA	NA	3054000	6550400	9591800	17466000	20666000	17566000	5767500	NA	20966000	13466000	7965200	9573000	NA	6099700
Protein_53	EVFWLDHK	25706000	39906000	33106000	14306000	30206000	16706000	22306000	32906000	45206000	13706000	NA	29006000	NA	NA	6962200	NA	1997200	4393200	9138000	15806000	12506000	2011900	2694000	6190400	9231800	17106000	20306000	NA	5407500	13906000	20606000	13106000	7605200	9213000	8407700	5739700
Protein_53	FAMHVTKY	NA	39870000	33070000	14270000	30170000	16670000	NA	32870000	45170000	13670000	19570000	28970000	NA	NA	6926200	NA	1961200	4357200	9102000	15770000	12470000	1975900	2658000	6154400	9195800	17070000	20270000	17170000	5371500	13870000	20570000	13070000	7569200	9177000	8371700	5703700
Protein_54	PKLCCH	8465000	15351000	6841800	NA	3817500	NA	10751000	10156000	14051000	2552100	NA	5962800	NA	NA	1520300	NA	NA	1110830	31851000	6135100	13951000	918100	5100700	8651600	21451000	6189500	14351000	10451000	2836800	8524600	30751000	17651000	23451000	2984000	10851000	4924700
Protein_55	CHFRAVQDCHVK	114969000	119969000	71869000	52969000	NA	30169000	15969000	23769000	22769000	4774400	6540700	NA	NA	NA	14969000	7487000	NA	5562700	136969000	83769000	190969000	32769000	71769000	89269000	107969000	107969000	325969000	64569000	58269000	150969000	180969000	212969000	246969000	NA	100769000	69069000
Protein_55	QFRGSVKVN	114787000	NA	71687000	52787000	68187000	29987000	15787000	23587000	22587000	4592400	6358700	12487000	NA	12787000	14787000	7305000	2805100	5380700	136787000	83587000	190787000	32587000	71587000	89087000	107787000	107787000	NA	64387000	58087000	150787000	180787000	212787000	246787000	118787000	100587000	68887000
Protein_55	YAYDAMYY	114101000	119101000	71001000	52101000	67501000	29301000	15101000	22901000	21901000	3906400	5672700	11801000	6199200	12101000	14101000	6619000	2119100	NA	136101000	82901000	190101000	31901000	70901000	88401000	107101000	107101000	325101000	63701000	NA	150101000	180101000	212101000	246101000	118101000	99901000	68201000
Protein_56	QSWRYQHTNVQMGF	19003000	31303000	25603000	NA	NA	6507600	20603000	17703000	NA	4318200	3888900	NA	NA	NA	2475000	NA	NA	NA	NA	3004900	NA	2965200	NA	3525600	9315600	NA	10287300	NA	2270400	NA	11003000	5003200	9891700	5098200	NA	1919600
Protein_56	SWSFEPWFP	NA	31228000	25528000	6600800	13228000	6432600	20528000	17628000	20828000	4243200	3813900	9777300	NA	NA	2400000	NA	NA	NA	NA	2929900	5579400	2890200	NA	3450600	9240600	NA	10212300	NA	2195400	NA	10928000	4928200	9816700	5023200	NA	1844600
Protein_56	NECRISKT	19041000	31341000	25641000	6713800	13341000	6545600	20641000	17741000	20941000	4356200	NA	9890300	5032300	NA	2513000	2926600	NA	NA	NA	3042900	5692400	3003200	NA	3563600	9353600	NA	10325300	NA	2308400	NA	11041000	5041200	9929700	5136200	NA	1957600
Protein_56	KPSLLGGQIGVE	18984000	31284000	25584000	6656800	13284000	6488600	NA	17684000	20884000	4299200	3869900	9833300	NA	NA	2456000	2869600	NA	NA	NA	2985900	5635400	2946200	NA	3506600	9296600	NA	NA	NA	2251400	NA	10984000	4984200	9872700	NA	NA	1900600
Protein_56	FLRHHVGG	19589000	31889000	26189000	7261800	13889000	7093600	21189000	18289000	NA	4904200	4474900	10438300	5580300	NA	3061000	3474600	NA	NA	NA	3590900	6240400	3551200	NA	4111600	9901600	NA	10873300	NA	2856400	NA	11589000	5589200	10477700	5684200	NA	NA
Protein_57	SEEFAHHHAPDIYCCM	NA	1900551000	1440551000	NA	NA	NA	NA	904551000	NA	NA	NA	NA	NA	1640551000	1120551000	NA	NA	NA	1340551000	NA	917551000	NA	NA	NA	1100551000	1090551000	1310551000	NA	NA	NA	1260551000	NA	1290551000	NA	NA	NA
Protein_57	LMTDGLTEHP	1240533000	1900533000	1440533000	NA	NA	NA	944533000	NA	1370533000	NA	NA	NA	2560533000	1640533000	1120533000	NA	NA	NA	NA	744533000	917533000	NA	NA	NA	1100533000	1090533000	1310533000	NA	NA	NA	1260533000	NA	1290533000	NA	NA	NA
Protein_57	KYDTFQQPYVDAYF	1240340000	1900340000	1440340000	NA	NA	NA	NA	904340000	NA	NA	NA	NA	2560340000	1640340000	1120340000	NA	NA	NA	1340340000	744340000	NA	NA	NA	NA	NA	NA	1310340000	NA	NA	NA	1260340000	1170340000	1290340000	NA	NA	NA
Protein_57	SQQMVWQQKYQAFIHICM	1240722000	1900722000	1440722000	NA	NA	NA	944722000	NA	NA	NA	NA	NA	NA	1640722000	1120722000	NA	NA	NA	NA	744722000	917722000	NA	NA	NA	NA	NA	1310722000	NA	NA	NA	NA	1170722000	NA	NA	NA	NA
Protein_57	HGVEDSKDAYTEENEE	NA	NA	1440711000	NA	NA	NA	944711000	NA	1370711000	NA	NA	NA	2560711000	1640711000	1120711000	NA	NA	NA	1340711000	NA	NA	NA	NA	NA	1100711000	1090711000	1310711000	NA	NA	NA	NA	1170711000	1290711000	NA	NA	NA
Protein_57	CTQNHLL	1240302000	1900302000	1440302000	NA	NA	NA	944302000	904302000	1370302000	NA	NA	NA	2560302000	1640302000	1120302000	NA	NA	NA	1340302000	744302000	917302000	NA	NA	NA	1100302000	1090302000	1310302000	NA	NA	NA	1260302000	1170302000	1290302000	NA	NA	NA
Protein_57	KSRRKPDT	1240400000	1900400000	1440400000	NA	NA	NA	944400000	904400000	1370400000	NA	NA	NA	2560400000	1640400000	1120400000	NA	NA	NA	1340400000	744400000	917400000	NA	NA	NA	1100400000	1090400000	NA	NA	NA	NA	1260400000	1170400000	1290400000	NA	NA	NA
Protein_58	CNTHTVIE	101779000	162779000	63979000	48279000	NA	45179000	23379000	18979000	53579000	23079000	10670500	26079000	NA	NA	3941100	NA	NA	3102200	49479000	48979000	57979000	10148600	16879000	16379000	25779000	64179000	81879000	17379000	NA	29979000	76479000	42379000	68079000	28579000	22379000	19479000
Protein_59	ETPCCKWPHTMFLHF	84235000	NA	107435000	32935000	55235000	39035000	36235000	50235000	NA	NA	15635000	30035000	5685100	3506300	13535000	NA	1507100	7130700	80835000	42135000	54835000	NA	31835000	29735000	49635000	57935000	NA	NA	NA	44535000	86935000	63735000	88935000	39735000	NA	25535000
Protein_59	QLPFYFLHCRCKY	NA	NA	107789000	33289000	55589000	39389000	36589000	50589000	76889000	16489000	15989000	30389000	6039100	3860300	13889000	2202500	1861100	7484700	81189000	42489000	55189000	18589000	32189000	NA	49989000	58289000	96689000	NA	NA	NA	NA	64089000	89289000	40089000	33189000	25889000
Protein_59	QFPFVWCLC	NA	142340000	107340000	32840000	55140000	38940000	36140000	50140000	76440000	16040000	15540000	29940000	5590100	3411300	13440000	1753500	1412100	7035700	80740000	42040000	54740000	NA	31740000	29640000	49540000	57840000	96240000	29440000	NA	44440000	86840000	63640000	88840000	39640000	32740000	25440000
Protein_59	FKNITHEKISF	NA	142242000	107242000	32742000	55042000	38842000	36042000	50042000	76342000	NA	15442000	29842000	5492100	3313300	13342000	1655500	1314100	6937700	80642000	41942000	54642000	18042000	31642000	29542000	49442000	57742000	NA	29342000	22442000	NA	86742000	63542000	NA	39542000	32642000	25342000
Protein_59	FYMDPPAHVECLMNYAP	84354000	NA	107554000	33054000	55354000	39154000	36354000	50354000	76654000	16254000	15754000	NA	5804100	3625300	13654000	1967500	NA	NA	80954000	42254000	NA	18354000	31954000	29854000	NA	58054000	NA	NA	22754000	44654000	87054000	NA	NA	39854000	NA	25654000
Protein_59	LNGWSM	84681000	142881000	107881000	33381000	55681000	39481000	36681000	50681000	76981000	16581000	16081000	30481000	6131100	3952300	13981000	2294500	1953100	7576700	81281000	42581000	55281000	18681000	32281000	30181000	50081000	58381000	96781000	29981000	23081000	44981000	87381000	64181000	89381000	40181000	33281000	25981000
Protein_60	NKKCTSASQVNDSK	11626000	12826000	20326000	10626000	23526000	12726000	NA	NA	2852100	2108700	NA	NA	NA	5273100	4228900	3809300	NA	NA	12526000	NA	3799000	NA	NA	2721500	NA	NA	NA	2166400	NA	2768000	NA	NA	NA	2197500	2434800	1834500
Protein_60	WHKAIAQNCTTFREGV	NA	NA	NA	10721000	23621000	12821000	NA	NA	2947100	2203700	3595300	NA	9958400	5368100	4323900	3904300	2291800	4081300	NA	NA	NA	NA	NA	NA	NA	3100500	NA	NA	NA	2863000	NA	NA	NA	2292500	2529800	1929500
Protein_60	NKFGHYRENKIVNEQ	11158000	12358000	NA	10158000	NA	12258000	NA	NA	2384100	NA	3032300	NA	9395400	4805100	3760900	NA	1728800	3518300	12058000	NA	3331000	NA	NA	2253500	NA	2537500	NA	1698400	NA	2300000	NA	NA	NA	1729500	NA	NA
Protein_60	KDHSRG	11319000	12519000	20019000	10319000	23219000	12419000	NA	NA	2545100	1801700	3193300	NA	9556400	4966100	3921900	3502300	1889800	3679300	12219000	NA	3492000	NA	NA	2414500	NA	2698500	NA	1859400	NA	2461000	NA	NA	NA	1890500	2127800	1527500
Protein_61	RYPTMPTRLVYRML	NA	20154000	127354000	40754000	88254000	35654000	NA	NA	NA	7499900	10117300	59954000	NA	12954000	NA	NA	NA	NA	NA	64054000	54954000	19054000	35254000	2898500	64654000	65954000	97054000	32554000	5936100	69054000	100354000	82154000	NA	NA	8275700	29454000
Protein_61	WQQAPIRMDEHPKSMMHM	16950000	20450000	NA	41050000	NA	35950000	45650000	NA	NA	7795900	10413300	60250000	NA	13250000	4332700	NA	NA	NA	NA	64350000	NA	19350000	NA	NA	NA	66250000	97350000	32850000	6232100	69350000	NA	NA	96550000	54550000	NA	29750000
Protein_61	DPGSVCMYNE	16885000	20385000	127585000	40985000	88485000	35885000	45585000	NA	NA	7730900	NA	60185000	NA	NA	4267700	NA	NA	NA	73185000	64285000	55185000	19285000	35485000	3129500	64885000	66185000	97285000	32785000	6167100	69285000	100585000	82385000	96485000	NA	8506700	29685000
Protein_61	AVMSPWMCMFCCAREQFV	NA	20096000	127296000	40696000	88196000	NA	45296000	NA	NA	NA	NA	59896000	NA	12896000	3978700	NA	NA	NA	NA	NA	54896000	18996000	35196000	2840500	64596000	65896000	NA	NA	5878100	68996000	NA	NA	96196000	54196000	NA	29396000
Protein_61	HIMAMSQQTFDW	16841000	20341000	127541000	40941000	88441000	NA	45541000	NA	NA	7686900	10304300	NA	NA	13141000	4223700	NA	NA	NA	73141000	64241000	55141000	19241000	35441000	3085500	64841000	66141000	NA	32741000	6123100	69241000	NA	NA	NA	54441000	8462700	29641000
Protein_61	LTVIHRVIDFGHKGGPMC	17155000	NA	127855000	41255000	NA	36155000	45855000	NA	NA	8000900	10618300	NA	NA	NA	4537700	NA	NA	NA	73455000	64555000	55455000	NA	35755000	3399500	65155000	NA	97555000	33055000	6437100	69555000	100855000	82655000	96755000	NA	8776700	NA
Protein_61	HQNRAHESASDWV	16851000	NA	NA	40951000	88451000	35851000	45551000	NA	NA	7696900	10314300	60151000	NA	13151000	4233700	NA	NA	NA	73151000	64251000	NA	19251000	35451000	3095500	NA	66151000	97251000	32751000	6133100	69251000	100551000	NA	96451000	54451000	NA	29651000
Protein_61	IRACTEQCTK	16718000	20218000	127418000	40818000	88318000	35718000	45418000	NA	NA	7563900	10181300	60018000	NA	13018000	4100700	NA	NA	NA	73018000	64118000	55018000	19118000	35318000	NA	64718000	66018000	97118000	NA	6000100	69118000	100418000	NA	96318000	54318000	8339700	NA
Protein_61	LMLTTMS	16524000	20024000	127224000	40624000	88124000	35524000	45224000	NA	NA	7369900	9987300	59824000	NA	12824000	3906700	NA	NA	NA	72824000	63924000	54824000	18924000	NA	2768500	64524000	65824000	96924000	32424000	5806100	68924000	100224000	82024000	96124000	54124000	8145700	29324000
Protein_61	AFHMSAPE	17028000	20528000	127728000	41128000	88628000	36028000	45728000	NA	NA	7873900	10491300	60328000	NA	NA	4410700	NA	NA	NA	73328000	64428000	55328000	19428000	NA	3272500	65028000	66328000	97428000	32928000	6310100	69428000	100728000	82528000	96628000	54628000	8649700	29828000
Protein_62	MFIMDHK	NA	NA	NA	81349000	125049000	90249000	NA	NA	NA	9498400	10749000	37249000	NA	NA	NA	17949000	11149000	14949000	NA	NA	NA	42949000	57549000	37149000	NA	NA	NA	NA	44149000	66349000	NA	NA	NA	75949000	51149000	38749000
Protein_62	DANQHLCCEW	NA	NA	NA	81591000	125291000	90491000	NA	NA	NA	9740400	10991000	37491000	NA	NA	NA	18191000	11391000	15191000	NA	NA	NA	43191000	57791000	NA	NA	NA	NA	NA	44391000	66591000	NA	NA	NA	76191000	51391000	38991000
Protein_62	WKVTKI	NA	NA	NA	81337000	125037000	90237000	NA	NA	NA	9486400	10737000	37237000	NA	NA	NA	17937000	11137000	14937000	NA	NA	NA	42937000	57537000	37137000	NA	NA	NA	48837000	44137000	66337000	NA	NA	NA	75937000	51137000	38737000
Protein_62	YSSNFNH	NA	NA	NA	81316000	125016000	90216000	NA	NA	NA	9465400	10716000	37216000	NA	NA	NA	17916000	11116000	14916000	NA	NA	NA	42916000	57516000	37116000	NA	NA	NA	48816000	44116000	66316000	NA	NA	NA	75916000	51116000	38716000
Protein_62	HAKSCEGAC	NA	NA	NA	82000000	125700000	NA	NA	NA	NA	10149400	11400000	37900000	NA	NA	NA	18600000	11800000	15600000	NA	NA	NA	43600000	58200000	NA	NA	NA	NA	49500000	44800000	67000000	NA	NA	NA	76600000	NA	39400000
Protein_62	HKIQIYEPLGDHG	NA	NA	NA	NA	125599000	90799000	NA	NA	NA	10048400	11299000	37799000	NA	NA	NA	18499000	11699000	15499000	NA	NA	NA	NA	58099000	37699000	NA	NA	NA	49399000	NA	66899000	NA	NA	NA	76499000	51699000	39299000
Protein_62	GSKQPTDGIYRVEGE	NA	NA	NA	81337000	125037000	NA	NA	NA	NA	9486400	NA	37237000	NA	NA	NA	17937000	11137000	NA	NA	NA	NA	42937000	57537000	37137000	NA	NA	NA	NA	44137000	NA	NA	NA	NA	75937000	51137000	NA
Protein_63	IAQLRIQYNTSVRIQ	26378000	NA	68678000	9736100	42878000	21478000	27578000	13278000	17178000	14378000	NA	29378000	NA	2453200	2084500	2094500	NA	1458150	NA	32678000	45578000	11778000	NA	26578000	NA	52778000	NA	20878000	10978000	48578000	53678000	NA	54978000	17578000	25478000	25778000
Protein_63	HWQEHTFIEV	26565000	87865000	68865000	9923100	43065000	NA	27765000	13465000	17365000	14565000	NA	29565000	NA	2640200	2271500	2281500	1126890	1645150	64465000	32865000	45765000	11965000	16765000	26765000	43265000	52965000	58465000	21065000	11165000	48765000	NA	42965000	55165000	17765000	25665000	25965000
Protein_63	RCKFHNVAIMT	26154000	87454000	68454000	9512100	42654000	NA	27354000	NA	16954000	14154000	12154000	29154000	2404100	2229200	1860500	NA	715890	1234150	64054000	32454000	NA	11554000	16354000	26354000	42854000	52554000	58054000	NA	10754000	48354000	53454000	42554000	54754000	17354000	25254000	25554000
Protein_63	KVQRWIHRMFHATPQEGC	26018000	87318000	68318000	NA	NA	21118000	NA	12918000	16818000	14018000	12018000	29018000	NA	NA	1724500	1734500	NA	1098150	63918000	NA	45218000	11418000	NA	26218000	42718000	52418000	57918000	20518000	10618000	NA	NA	42418000	NA	NA	25118000	25418000
Protein_63	DEWICNQCCNASGG	25971000	87271000	68271000	9329100	NA	21071000	27171000	12871000	NA	13971000	11971000	NA	2221100	2046200	1677500	NA	532890	1051150	63871000	32271000	45171000	11371000	16171000	26171000	42671000	52371000	NA	20471000	10571000	NA	NA	42371000	54571000	NA	25071000	25371000
Protein_63	CMYNKPEYNKNYAGGCQ	26560000	87860000	NA	9918100	43060000	21660000	27760000	NA	17360000	14560000	12560000	29560000	NA	NA	2266500	2276500	1121890	1640150	NA	NA	45760000	11960000	16760000	NA	43260000	NA	NA	21060000	NA	48760000	NA	42960000	55160000	17760000	25660000	25960000
Protein_63	WSQMHNVRRK	26409000	NA	68709000	NA	42909000	21509000	27609000	13309000	17209000	NA	12409000	29409000	2659100	2484200	2115500	2125500	970890	1489150	64309000	32709000	45609000	11809000	16609000	26609000	43109000	52809000	58309000	20909000	11009000	NA	53709000	42809000	55009000	17609000	25509000	25809000
Protein_63	TLSQLTPDANDT	26809000	88109000	69109000	10167100	43309000	NA	28009000	NA	17609000	14809000	12809000	29809000	3059100	NA	2515500	2525500	NA	1889150	64709000	33109000	46009000	12209000	NA	27009000	43509000	53209000	58709000	21309000	11409000	49009000	54109000	43209000	NA	18009000	25909000	26209000
Protein_64	EMMFGSHSWWP	1197610	1175720	1067120	NA	NA	NA	1334960	1371620	1460280	NA	NA	NA	1211770	NA	1600510	NA	NA	NA	2465300	NA	1921400	NA	NA	NA	1529250	1597560	3126300	NA	NA	NA	1354960	3632100	2501000	NA	NA	NA
Protein_64	QNLGFLPAKLIDDMGIHG	NA	NA	598120	NA	NA	NA	865960	902620	991280	NA	NA	NA	742770	736230	1131510	NA	NA	NA	1996300	701800	1452400	NA	NA	NA	NA	1128560	2657300	NA	NA	NA	NA	3163100	NA	NA	NA	NA
Protein_64	GGVYSFTVIY	697610	675720	567120	NA	NA	NA	834960	871620	960280	NA	NA	NA	711770	705230	1100510	NA	NA	NA	1965300	NA	NA	NA	NA	NA	1029250	1097560	2626300	NA	NA	NA	854960	3132100	NA	NA	NA	NA
Protein_64	REHNCEC	933610	911720	803120	NA	NA	NA	1070960	1107620	1196280	NA	NA	NA	947770	941230	1336510	NA	NA	NA	2201300	906800	1657400	NA	NA	NA	1265250	1333560	2862300	NA	NA	NA	1090960	3368100	NA	NA	NA	NA
Protein_64	IVEFDQHFV	894610	872720	764120	NA	NA	NA	NA	1068620	1157280	NA	NA	NA	908770	902230	1297510	NA	NA	NA	2162300	867800	1618400	NA	NA	NA	1226250	NA	2823300	NA	NA	NA	1051960	3329100	2198000	NA	NA	NA
Protein_64	CQDSAQDIH	1091610	1069720	961120	NA	NA	NA	1228960	1265620	1354280	NA	NA	NA	1105770	1099230	1494510	NA	NA	NA	2359300	NA	1815400	NA	NA	NA	1423250	1491560	3020300	NA	NA	NA	1248960	3526100	2395000	NA	NA	NA
Protein_64	EYGYFTDNHYTWW	850610	828720	NA	NA	NA	NA	NA	NA	NA	NA	NA	NA	864770	858230	1253510	NA	NA	NA	2118300	823800	1574400	NA	NA	NA	1182250	1250560	NA	NA	NA	NA	NA	3285100	2154000	NA	NA	NA
Protein_65	SMPGSLLC	3746900	7170400	9194400	5464800	7811700	7006900	1536700	NA	10490000	1751200	NA	2087400	NA	NA	NA	532370	468360	1509200	2909300	2469700	2548900	1181850	2871200	3444500	1558300	2188300	2014100	1722600	981730	2356400	NA	2306100	2779600	2338800	2277300	1948300
Protein_65	HFVKVKKF	4250900	7674400	9698400	5968800	8315700	7510900	2040700	NA	10994000	2255200	NA	2591400	NA	NA	1776670	1036370	972360	2013200	3413300	2973700	3052900	1685850	3375200	3948500	2062300	2692300	NA	2226600	1485730	2860400	3337000	2810100	3283600	2842800	NA	2452300
Protein_65	HMKLEGILPDYQS	4157900	7581400	NA	5875800	8222700	7417900	1947700	NA	10901000	2162200	NA	NA	NA	NA	1683670	943370	879360	1920200	3320300	2880700	NA	NA	3282200	3855500	1969300	NA	2425100	2133600	1392730	2767400	3244000	2717100	3190600	2749800	2688300	NA
Protein_65	APVDEDQMPIYLVAK	3820900	7244400	9268400	NA	NA	7080900	1610700	NA	10564000	1825200	NA	2161400	NA	NA	NA	NA	542360	1583200	NA	NA	2622900	1255850	2945200	3518500	1632300	NA	2088100	1796600	1055730	2430400	NA	2380100	2853600	2412800	2351300	NA
Protein_65	WIIETHGTDYETCT	4008900	7432400	9456400	NA	8073700	7268900	1798700	NA	10752000	2013200	NA	2349400	NA	NA	1534670	794370	730360	1771200	3171300	2731700	2810900	1443850	3133200	NA	NA	2450300	NA	NA	NA	2618400	3095000	2568100	3041600	2600800	2539300	2210300
Protein_65	EYCHTWEAIM	3573900	6997400	NA	5291800	NA	6833900	1363700	NA	10317000	1578200	NA	1914400	NA	NA	1099670	359370	295360	1336200	2736300	2296700	2375900	1008850	2698200	3271500	1385300	2015300	1841100	1549600	NA	2183400	2660000	2133100	2606600	2165800	2104300	1775300
Protein_65	YQAHGIKE	3604900	7028400	9052400	5322800	7669700	6864900	1394700	NA	10348000	1609200	NA	1945400	NA	NA	1130670	390370	326360	1367200	2767300	2327700	NA	1039850	2729200	3302500	1416300	2046300	1872100	1580600	839730	2214400	2691000	2164100	2637600	2196800	2135300	1806300
Protein_65	KHDFKI	3606900	7030400	9054400	5324800	7671700	6866900	1396700	NA	10350000	1611200	NA	1947400	NA	NA	1132670	392370	328360	1369200	2769300	2329700	2408900	1041850	2731200	3304500	1418300	2048300	1874100	1582600	841730	2216400	2693000	2166100	2639600	2198800	2137300	1808300
Protein_65	LHSTCKAPQQVYNISRT	4129900	NA	NA	NA	8194700	7389900	1919700	NA	10873000	2134200	NA	2470400	NA	NA	1655670	915370	NA	NA	3292300	2852700	2931900	NA	3254200	NA	NA	NA	2397100	NA	1364730	2739400	3216000	2689100	3162600	2721800	2660300	2331300
Protein_65	PSHIYRRDYIMYWS	3926900	7350400	9374400	5644800	7991700	7186900	NA	NA	NA	NA	NA	2267400	NA	NA	1452670	712370	NA	NA	NA	2649700	2728900	1361850	3051200	3624500	1738300	NA	2194100	1902600	1161730	2536400	3013000	2486100	2959600	2518800	2457300	NA
Protein_66	NYIHSHAH	6595000	3780100	8188100	NA	NA	NA	NA	NA	11582000	NA	2149800	3014100	16682000	77782000	NA	1889300	19482000	1538100	13182000	5833400	13182000	NA	NA	1857600	NA	3862100	14182000	NA	NA	NA	10782000	NA	NA	4463000	1264100	1151920
Protein_66	FDTCTHRDCPTCCFITWD	NA	NA	8702100	NA	NA	NA	NA	NA	NA	NA	2663800	3528100	17196000	78296000	NA	2403300	NA	NA	13696000	6347400	13696000	NA	NA	2371600	NA	NA	14696000	NA	NA	NA	11296000	NA	NA	4977000	1778100	1665920
Protein_66	RDYYQSMLDSLETYG	NA	NA	8688100	NA	NA	NA	NA	12882000	NA	NA	NA	3514100	17182000	78282000	NA	2389300	19982000	NA	NA	6333400	13682000	NA	NA	2357600	NA	4362100	14682000	NA	NA	NA	11282000	NA	NA	4963000	1764100	1651920
Protein_67	KRAQMPYNHAN	1670149000	992149000	304149000	788149000	461149000	119149000	1690149000	8080149000	1770149000	555149000	3810149000	1070149000	5090149000	8510149000	3130149000	1230149000	2250149000	1390149000	1060149000	737149000	1910149000	294149000	385149000	NA	NA	3920149000	NA	NA	1280149000	1350149000	1100149000	2980149000	979149000	447149000	2020149000	NA
Protein_67	TICCNAS	1670168000	992168000	304168000	788168000	461168000	119168000	1690168000	8080168000	1770168000	555168000	3810168000	1070168000	5090168000	8510168000	3130168000	1230168000	2250168000	1390168000	1060168000	737168000	1910168000	294168000	385168000	1070168000	1470168000	3920168000	2650168000	661168000	1280168000	1350168000	1100168000	2980168000	NA	447168000	2020168000	408168000
Protein_68	HQCMAWHYHCASQ	86441000	168441000	125441000	54741000	103441000	50541000	35041000	30241000	67441000	11741000	NA	51541000	7754900	7998900	7173300	1735600	1456100	4740700	33441000	24541000	30641000	NA	15241000	NA	NA	40141000	45941000	NA	15841000	28141000	59941000	NA	34141000	NA	27541000	10741000
Protein_68	NMCEVCRCERYSVK	86655000	168655000	125655000	NA	103655000	50755000	35255000	30455000	67655000	11955000	23455000	NA	7968900	NA	7387300	1949600	1670100	4954700	NA	NA	30855000	10150400	15455000	19155000	44155000	40355000	46155000	NA	16055000	NA	60155000	40655000	NA	28155000	27755000	10955000
Protein_68	WDWEQDYGRWRT	86388000	168388000	NA	54688000	103388000	NA	34988000	30188000	67388000	11688000	23188000	51488000	7701900	7945900	7120300	1682600	1403100	NA	33388000	24488000	30588000	9883400	NA	18888000	43888000	40088000	45888000	22488000	15788000	28088000	59888000	NA	34088000	27888000	NA	10688000
Protein_68	PFAPILSDVK	NA	168753000	125753000	NA	103753000	50853000	35353000	30553000	67753000	12053000	23553000	51853000	8066900	NA	7485300	2047600	1768100	5052700	33753000	24853000	30953000	10248400	15553000	19253000	44253000	40453000	46253000	22853000	16153000	28453000	60253000	40753000	NA	28253000	27853000	11053000
Protein_68	VCGKYPDAWLWMYE	86083000	168083000	125083000	54383000	103083000	50183000	NA	29883000	67083000	11383000	NA	51183000	7396900	NA	6815300	1377600	NA	4382700	33083000	24183000	30283000	9578400	14883000	18583000	NA	39783000	NA	NA	15483000	27783000	NA	40083000	33783000	27583000	27183000	10383000
Protein_68	CHRMWFYSSTIA	86001000	168001000	125001000	54301000	103001000	NA	34601000	NA	NA	NA	22801000	51101000	7314900	7558900	NA	1295600	1016100	4300700	33001000	24101000	30201000	9496400	14801000	18501000	NA	39701000	45501000	22101000	15401000	27701000	59501000	40001000	33701000	27501000	27101000	10301000
Protein_68	AAVGHL	86941000	168941000	125941000	55241000	103941000	51041000	35541000	30741000	67941000	12241000	23741000	52041000	8254900	8498900	7673300	2235600	1956100	5240700	33941000	25041000	31141000	10436400	15741000	19441000	44441000	40641000	46441000	23041000	16341000	28641000	60441000	40941000	34641000	28441000	28041000	11241000
Protein_68	HYQNWFRIHFAPKPYD	NA	NA	NA	54956000	103656000	50756000	35256000	30456000	67656000	NA	23456000	51756000	7969900	8213900	7388300	1950600	NA	NA	NA	24756000	NA	10151400	15456000	19156000	NA	40356000	46156000	22756000	16056000	28356000	60156000	40656000	NA	28156000	27756000	10956000
Protein_69	DLWCYY	687282000	1120282000	782282000	NA	NA	NA	431282000	485282000	773282000	NA	NA	NA	47082000	30882000	90282000	NA	NA	NA	517282000	384282000	531282000	NA	NA	NA	551282000	508282000	853282000	NA	NA	NA	760282000	662282000	785282000	NA	NA	NA
Protein_69	LDNLNCGYKQESQHN	687421000	NA	782421000	NA	NA	NA	431421000	485421000	773421000	NA	NA	NA	47221000	NA	90421000	NA	NA	NA	517421000	NA	531421000	NA	NA	NA	551421000	NA	853421000	NA	NA	NA	760421000	662421000	NA	NA	NA	NA
Protein_69	LKKGEKVT	687986000	1120986000	782986000	NA	NA	NA	431986000	485986000	773986000	NA	NA	NA	47786000	31586000	90986000	NA	NA	NA	517986000	384986000	531986000	NA	NA	NA	551986000	508986000	853986000	NA	NA	NA	760986000	662986000	785986000	NA	NA	NA
Protein_69	KTDSATFPKSRDYHK	NA	1120622000	NA	NA	NA	NA	431622000	485622000	773622000	NA	NA	NA	47422000	31222000	90622000	NA	NA	NA	NA	384622000	NA	NA	NA	NA	551622000	508622000	853622000	NA	NA	NA	760622000	NA	785622000	NA	NA	NA
Protein_70	SVMSTCGEKYPDIQKE	NA	46587000	33387000	NA	NA	NA	NA	NA	NA	NA	NA	NA	NA	1995700	NA	NA	NA	NA	93587000	19187000	36987000	NA	NA	NA	28187000	NA	47587000	NA	NA	NA	58687000	85387000	23487000	NA	NA	NA
Protein_70	WAAARNTLWARIIHP	17045000	46545000	33345000	NA	NA	NA	52845000	NA	65445000	NA	NA	NA	NA	1953700	2638900	NA	NA	NA	NA	19145000	36945000	NA	NA	NA	28145000	NA	47545000	NA	NA	NA	58645000	85345000	23445000	NA	NA	NA
Protein_70	QQRCKWDH	16880000	46380000	33180000	NA	NA	NA	52680000	22580000	65280000	NA	NA	NA	NA	1788700	2473900	NA	NA	NA	93380000	18980000	36780000	NA	NA	NA	27980000	NA	47380000	NA	NA	NA	58480000	85180000	23280000	NA	NA	NA
Protein_70	QCCSHTGG	16789000	46289000	33089000	NA	NA	NA	NA	22489000	65189000	NA	NA	NA	NA	1697700	2382900	NA	NA	NA	93289000	18889000	NA	NA	NA	NA	27889000	37789000	47289000	NA	NA	NA	58389000	85089000	23189000	NA	NA	NA
Protein_70	RTWADDV	NA	46291000	33091000	NA	NA	NA	52591000	22491000	65191000	NA	NA	NA	NA	1699700	2384900	NA	NA	NA	93291000	18891000	36691000	NA	NA	NA	27891000	37791000	47291000	NA	NA	NA	58391000	85091000	23191000	NA	NA	NA
Protein_70	TNNNPTH	16378000	45878000	32678000	NA	NA	NA	52178000	22078000	64778000	NA	NA	NA	NA	1286700	NA	NA	NA	NA	92878000	18478000	36278000	NA	NA	NA	27478000	37378000	46878000	NA	NA	NA	57978000	84678000	22778000	NA	NA	NA
Protein_70	LGKYDTNERYFG	NA	46419000	33219000	NA	NA	NA	52719000	22619000	65319000	NA	NA	NA	NA	1827700	2512900	NA	NA	NA	93419000	19019000	36819000	NA	NA	NA	28019000	37919000	NA	NA	NA	NA	58519000	85219000	23319000	NA	NA	NA
Protein_70	VKSKPGCALKRAWQD	16755000	46255000	NA	NA	NA	NA	52555000	NA	65155000	NA	NA	NA	NA	1663700	2348900	NA	NA	NA	93255000	18855000	36655000	NA	NA	NA	27855000	37755000	NA	NA	NA	NA	NA	85055000	23155000	NA	NA	NA
Protein_70	RLCRLH	16432000	45932000	32732000	NA	NA	NA	52232000	22132000	64832000	NA	NA	NA	NA	1340700	2025900	NA	NA	NA	92932000	18532000	36332000	NA	NA	NA	27532000	37432000	46932000	NA	NA	NA	58032000	84732000	22832000	NA	NA	NA
Protein_71	LAWNDR	989068000	1340068000	872068000	548068000	988068000	466068000	623068000	883068000	737068000	268068000	522068000	498068000	59368000	68168000	148068000	20568000	19968000	75368000	1830068000	1380068000	1490068000	481068000	900068000	980068000	1760068000	1660068000	2350068000	921068000	617068000	1800068000	2120068000	1670068000	1940068000	1340068000	1390068000	837068000
Protein_71	SQINVCYSPTMRGY	989778000	NA	NA	NA	NA	466778000	623778000	883778000	NA	268778000	522778000	498778000	60078000	68878000	148778000	21278000	20678000	76078000	NA	1380778000	1490778000	481778000	NA	980778000	1760778000	1660778000	2350778000	921778000	617778000	1800778000	2120778000	1670778000	1940778000	1340778000	NA	837778000
Protein_71	MADYVFNYCCLQGYGEHY	NA	NA	872536000	NA	988536000	466536000	623536000	883536000	737536000	NA	522536000	498536000	59836000	68636000	148536000	21036000	20436000	NA	1830536000	NA	1490536000	481536000	NA	980536000	1760536000	NA	NA	921536000	617536000	1800536000	2120536000	NA	NA	NA	1390536000	837536000
Protein_72	QWKNLIKMGA	92091000	152491000	88091000	NA	NA	NA	117491000	86191000	136491000	NA	NA	NA	14591000	6834000	19691000	NA	NA	NA	NA	45591000	NA	NA	NA	NA	85691000	77191000	55591000	NA	NA	NA	86691000	35291000	92491000	NA	NA	NA
Protein_72	GHHTDQ	92025000	152425000	88025000	NA	NA	NA	117425000	86125000	136425000	NA	NA	NA	14525000	6768000	19625000	NA	NA	NA	60525000	45525000	67025000	NA	NA	NA	85625000	77125000	55525000	NA	NA	NA	86625000	35225000	92425000	NA	NA	NA
Protein_72	EEQMFNRCHALHLQD	91782000	152182000	NA	NA	NA	NA	NA	85882000	NA	NA	NA	NA	14282000	6525000	NA	NA	NA	NA	60282000	NA	66782000	NA	NA	NA	85382000	76882000	55282000	NA	NA	NA	NA	34982000	92182000	NA	NA	NA
Protein_72	FQITSCASQECMTYQSYC	NA	152856000	88456000	NA	NA	NA	117856000	86556000	136856000	NA	NA	NA	14956000	7199000	NA	NA	NA	NA	NA	45956000	NA	NA	NA	NA	86056000	NA	NA	NA	NA	NA	87056000	35656000	92856000	NA	NA	NA
Protein_72	LTIDYETKEFHLWHSS	NA	NA	88255000	NA	NA	NA	117655000	NA	136655000	NA	NA	NA	14755000	6998000	19855000	NA	NA	NA	60755000	45755000	67255000	NA	NA	NA	85855000	77355000	55755000	NA	NA	NA	86855000	35455000	NA	NA	NA	NA
Protein_73	WYIFHHTY	34177000	48977000	45577000	7866500	37177000	23777000	9360500	12377000	12777000	4016800	4431900	6298400	5784700	4233900	3890600	3290300	1683540	NA	16077000	12477000	18677000	7609500	13677000	8131300	24577000	26977000	28277000	NA	7797000	27177000	32177000	23377000	30877000	17177000	15977000	14877000
Protein_73	GMDCDPDIKMNLYS	33424000	48224000	44824000	NA	36424000	23024000	8607500	NA	12024000	3263800	3678900	5545400	5031700	NA	3137600	NA	930540	1938300	15324000	11724000	17924000	6856500	NA	7378300	NA	26224000	27524000	9448600	7044000	26424000	NA	22624000	30124000	16424000	15224000	NA
Protein_74	IHNIYMGPQPNVRA	NA	NA	NA	NA	NA	913274000	NA	NA	NA	734274000	NA	1850274000	NA	NA	NA	89674000	94674000	240274000	NA	NA	NA	521274000	NA	865274000	NA	NA	NA	1000274000	707274000	1750274000	NA	NA	NA	NA	1300274000	966274000
Protein_74	PKVREQWVSNQLNFFIP	NA	NA	NA	1080574000	1710574000	913574000	NA	NA	NA	734574000	1060574000	1850574000	NA	NA	NA	89974000	94974000	NA	NA	NA	NA	NA	957574000	865574000	NA	NA	NA	NA	707574000	NA	NA	NA	NA	NA	1300574000	966574000
Protein_74	QYKNKYWQ	NA	NA	NA	1080902000	1710902000	913902000	NA	NA	NA	734902000	1060902000	1850902000	NA	NA	NA	NA	95302000	240902000	NA	NA	NA	521902000	957902000	865902000	NA	NA	NA	1000902000	707902000	1750902000	NA	NA	NA	1190902000	1300902000	966902000
Protein_74	HFGTCWAYELKM	NA	NA	NA	NA	1710586000	913586000	NA	NA	NA	734586000	1060586000	1850586000	NA	NA	NA	89986000	94986000	240586000	NA	NA	NA	NA	957586000	865586000	NA	NA	NA	1000586000	707586000	1750586000	NA	NA	NA	NA	1300586000	966586000
Protein_74	APPIYTY	NA	NA	NA	1080132000	1710132000	913132000	NA	NA	NA	734132000	1060132000	1850132000	NA	NA	NA	89532000	94532000	240132000	NA	NA	NA	521132000	957132000	865132000	NA	NA	NA	1000132000	707132000	1750132000	NA	NA	NA	1190132000	1300132000	966132000
Protein_74	SLCQDPMPMWKI	NA	NA	NA	1080146000	1710146000	913146000	NA	NA	NA	734146000	1060146000	NA	NA	NA	NA	89546000	94546000	240146000	NA	NA	NA	521146000	957146000	865146000	NA	NA	NA	1000146000	707146000	1750146000	NA	NA	NA	1190146000	1300146000	NA
Protein_74	TNQRPFVSMPLMN	NA	NA	NA	1080713000	1710713000	913713000	NA	NA	NA	734713000	1060713000	1850713000	NA	NA	NA	90113000	NA	240713000	NA	NA	NA	521713000	957713000	NA	NA	NA	NA	NA	707713000	1750713000	NA	NA	NA	NA	1300713000	966713000
Protein_74	PSFMCQEGLIGQIFEYS	NA	NA	NA	NA	NA	913469000	NA	NA	NA	NA	NA	NA	NA	NA	NA	89869000	NA	NA	NA	NA	NA	NA	957469000	865469000	NA	NA	NA	1000469000	707469000	1750469000	NA	NA	NA	1190469000	1300469000	NA
Protein_74	PNTCPIGETLMPPS	NA	NA	NA	1080597000	1710597000	913597000	NA	NA	NA	NA	1060597000	NA	NA	NA	NA	89997000	94997000	240597000	NA	NA	NA	NA	957597000	865597000	NA	NA	NA	1000597000	707597000	NA	NA	NA	NA	1190597000	1300597000	966597000
Protein_74	YMICGAHF	NA	NA	NA	1080057000	1710057000	NA	NA	NA	NA	734057000	1060057000	1850057000	NA	NA	NA	89457000	94457000	240057000	NA	NA	NA	521057000	957057000	865057000	NA	NA	NA	1000057000	707057000	1750057000	NA	NA	NA	1190057000	1300057000	966057000
Protein_75	IYMLPY	6376800	7643100	6109300	3620500	3326000	3012200	2651800	3606400	5255800	1854130	2305800	5007100	1647270	1607860	2308900	NA	NA	1505510	4530200	1730440	4806400	1847130	3224400	2731900	4605900	8565400	5496200	7501000	4064100	5726500	7902100	2839300	4983400	6889700	4079700	1128940
Protein_75	VWSSCICQRTYLYIKV	5602800	NA	5335300	NA	2552000	2238200	1877800	2832400	4481800	NA	NA	4233100	873270	NA	NA	NA	NA	731510	3756200	NA	4032400	1073130	2450400	NA	3831900	7791400	4722200	6727000	3290100	4952500	NA	2065300	4209400	6115700	NA	354940
Protein_75	NGDQRYYP	6294800	7561100	6027300	3538500	NA	2930200	2569800	3524400	5173800	1772130	2223800	4925100	1565270	1525860	2226900	NA	NA	1423510	4448200	1648440	4724400	1765130	3142400	2649900	NA	8483400	5414200	7419000	3982100	5644500	7820100	2757300	4901400	6807700	3997700	1046940
Protein_75	TLGRAVVY	5497800	6764100	5230300	2741500	2447000	2133200	1772800	2727400	4376800	975130	1426800	4128100	768270	728860	1429900	NA	NA	626510	3651200	851440	3927400	968130	2345400	1852900	3726900	7686400	4617200	6622000	3185100	NA	NA	1960300	4104400	6010700	3200700	249940
Protein_75	YGADPV	6481800	7748100	6214300	3725500	3431000	3117200	2756800	3711400	5360800	1959130	2410800	5112100	1752270	1712860	2413900	NA	NA	1610510	4635200	1835440	4911400	1952130	3329400	2836900	4710900	8670400	5601200	7606000	4169100	5831500	8007100	2944300	5088400	6994700	4184700	1233940
Protein_75	MLLRAFLIFCSIY	6116800	7383100	5849300	3360500	3066000	2752200	NA	3346400	NA	1594130	2045800	4747100	1387270	1347860	2048900	NA	NA	NA	4270200	1470440	4546400	1587130	NA	2471900	4345900	8305400	NA	7241000	NA	5466500	7642100	2579300	4723400	6629700	3819700	868940
Protein_75	CYHRSRSNKGCN	5709800	6976100	5442300	2953500	NA	2345200	1984800	NA	4588800	1187130	NA	4340100	980270	940860	NA	NA	NA	838510	NA	1063440	4139400	1180130	2557400	2064900	3938900	7898400	4829200	6834000	3397100	5059500	7235100	NA	4316400	6222700	3412700	461940
Protein_75	GPDYYDKWRFMLQQM	6300800	NA	6033300	3544500	3250000	2936200	2575800	3530400	5179800	NA	2229800	4931100	NA	NA	2232900	NA	NA	1429510	4454200	1654440	4730400	1771130	3148400	2655900	4529900	NA	NA	7425000	NA	5650500	7826100	NA	4907400	6813700	4003700	1052940
Protein_76	LWSCAQIFYKFME	100228000	NA	91928000	32928000	96228000	38028000	27228000	19828000	NA	10728000	11028000	29028000	1394000	NA	7651200	NA	588830	1336000	43828000	NA	54928000	13228000	24828000	24228000	56228000	NA	98528000	23628000	NA	NA	78728000	53828000	73828000	40828000	39628000	33128000
Protein_76	DPHKWAYMGRSRCLQ	100864000	146864000	NA	33564000	NA	NA	27864000	20464000	40064000	11364000	NA	29664000	2030000	NA	8287200	NA	1224830	1972000	44464000	45764000	55564000	NA	25464000	24864000	56864000	52964000	99164000	NA	16464000	45164000	NA	54464000	NA	41464000	40264000	33764000
Protein_76	VFYYPCCIGNTLWWWS	NA	146585000	92285000	33285000	96585000	38385000	27585000	20185000	39785000	NA	NA	29385000	NA	NA	8008200	1059130	NA	1693000	NA	45485000	55285000	NA	25185000	24585000	56585000	52685000	98885000	23985000	NA	44885000	NA	54185000	74185000	41185000	39985000	33485000
Protein_76	CNFECELR	100069000	146069000	91769000	32769000	96069000	NA	27069000	19669000	39269000	10569000	10869000	28869000	1235000	NA	7492200	543130	429830	1177000	43669000	44969000	54769000	13069000	24669000	24069000	56069000	52169000	98369000	23469000	NA	44369000	78569000	53669000	73669000	40669000	39469000	32969000
Protein_76	PQFPWYHGTMEEHE	100702000	146702000	NA	33402000	96702000	NA	27702000	20302000	39902000	11202000	11502000	29502000	NA	NA	8125200	NA	1062830	NA	NA	45602000	55402000	13702000	25302000	24702000	56702000	52802000	99002000	24102000	NA	45002000	79202000	54302000	74302000	NA	40102000	33602000
Protein_76	GFSLPYQELDD	100389000	146389000	92089000	33089000	96389000	38189000	27389000	19989000	39589000	NA	NA	29189000	1555000	NA	7812200	863130	749830	NA	43989000	45289000	55089000	13389000	24989000	NA	56389000	52489000	NA	23789000	15989000	44689000	78889000	53989000	73989000	40989000	39789000	33289000
Protein_77	PLNMTMRGRFYK	2030811000	3240811000	2420811000	754811000	1420811000	890811000	1550811000	1500811000	1980811000	446811000	NA	850811000	5630811000	3790811000	2570811000	1210811000	773811000	NA	1500811000	1450811000	1320811000	304811000	NA	422811000	NA	NA	1860811000	NA	340811000	876811000	1670811000	1560811000	1780811000	611811000	675811000	526811000
Protein_78	PCQQRAWWKMA	262801000	390801000	NA	117801000	233801000	119801000	203801000	212801000	260801000	70801000	85401000	170801000	31601000	25701000	30901000	5037100	5919700	12301000	150801000	92901000	116801000	37501000	68101000	64801000	155801000	145801000	NA	NA	NA	121801000	NA	134801000	184801000	104801000	76201000	71001000
Protein_78	ECSEICYHFPHTIVHNEI	262523000	390523000	NA	117523000	NA	119523000	203523000	212523000	260523000	NA	85123000	170523000	31323000	25423000	NA	4759100	5641700	12023000	150523000	92623000	NA	NA	67823000	NA	155523000	145523000	NA	64723000	NA	NA	225523000	NA	184523000	104523000	NA	70723000
Protein_78	KATMFMVYGCC	262098000	NA	323098000	117098000	233098000	119098000	203098000	NA	260098000	70098000	NA	170098000	NA	24998000	NA	4334100	5216700	11598000	150098000	92198000	116098000	36798000	67398000	64098000	155098000	145098000	193098000	64298000	50198000	121098000	225098000	134098000	184098000	104098000	75498000	70298000
Protein_78	RIDTNSTTDVLIANG	NA	390347000	323347000	117347000	233347000	NA	NA	212347000	NA	70347000	84947000	170347000	31147000	25247000	30447000	4583100	5465700	11847000	150347000	92447000	116347000	NA	67647000	NA	NA	145347000	193347000	NA	50447000	121347000	225347000	NA	184347000	104347000	75747000	70547000
Protein_79	WVKKVCQVMDCYRMQDHT	50677000	48877000	35677000	NA	NA	11377000	NA	16977000	17977000	3191200	5948700	9471600	NA	NA	14577000	NA	NA	5183500	12177000	NA	110377000	NA	41577000	NA	12377000	15677000	NA	NA	27277000	13277000	NA	113377000	130377000	63177000	47177000	35777000
Protein_79	NPEVFSS	50675000	48875000	35675000	18975000	22475000	11375000	16875000	16975000	17975000	3189200	5946700	9469600	NA	12375000	14575000	4856800	2859200	5181500	12175000	NA	110375000	2660300	41575000	42775000	12375000	15675000	210375000	8491300	27275000	13275000	33175000	113375000	130375000	63175000	47175000	35775000
Protein_79	REILDAFCNVHWK	50658000	48858000	35658000	18958000	22458000	NA	NA	16958000	17958000	3172200	5929700	9452600	NA	12358000	14558000	4839800	NA	5164500	12158000	8198600	NA	2643300	41558000	42758000	12358000	15658000	210358000	8474300	27258000	13258000	NA	NA	130358000	NA	47158000	35758000
Protein_79	EFSAQRSWPI	50762000	48962000	35762000	19062000	NA	11462000	16962000	NA	18062000	3276200	6033700	9556600	NA	12462000	14662000	4943800	2946200	5268500	12262000	NA	110462000	2747300	41662000	42862000	12462000	15762000	210462000	8578300	27362000	13362000	33262000	113462000	130462000	63262000	47262000	35862000
Protein_79	ALYSDVLFDHHFWAF	NA	49421000	NA	19521000	23021000	11921000	NA	NA	18521000	NA	6492700	10015600	NA	NA	NA	5402800	3405200	5727500	12721000	8761600	110921000	NA	42121000	NA	12921000	16221000	210921000	9037300	27821000	13821000	33721000	113921000	130921000	63721000	47721000	36321000
Protein_80	WCARILM	314047000	472047000	337047000	NA	NA	NA	57247000	96747000	129047000	NA	NA	NA	50547000	31947000	49347000	NA	NA	NA	474047000	476047000	311047000	NA	NA	NA	503047000	321047000	408047000	NA	NA	NA	561047000	303047000	320047000	NA	NA	NA
Protein_80	QYQHEQWWYSDEREQKRY	NA	472399000	NA	NA	NA	NA	NA	97099000	129399000	NA	NA	NA	50899000	32299000	49699000	NA	NA	NA	474399000	476399000	311399000	NA	NA	NA	NA	321399000	408399000	NA	NA	NA	561399000	NA	320399000	NA	NA	NA
Protein_80	CPYWISKFDPNDLT	314973000	472973000	337973000	NA	NA	NA	NA	97673000	NA	NA	NA	NA	51473000	32873000	50273000	NA	NA	NA	474973000	476973000	311973000	NA	NA	NA	NA	321973000	408973000	NA	NA	NA	NA	NA	320973000	NA	NA	NA
Protein_80	KCNGHETYKPGFSL	314650000	472650000	337650000	NA	NA	NA	57850000	97350000	NA	NA	NA	NA	51150000	32550000	NA	NA	NA	NA	NA	476650000	311650000	NA	NA	NA	503650000	321650000	408650000	NA	NA	NA	561650000	NA	320650000	NA	NA	NA
Protein_80	LKWIIRI	314518000	472518000	337518000	NA	NA	NA	57718000	97218000	129518000	NA	NA	NA	51018000	32418000	49818000	NA	NA	NA	NA	476518000	311518000	NA	NA	NA	503518000	321518000	408518000	NA	NA	NA	561518000	303518000	320518000	NA	NA	NA
Protein_81	CFCDYNLW	6010700000	7510700000	6710700000	2920700000	5840700000	3460700000	4780700000	4880700000	7500700000	NA	2690700000	4280700000	1100700000	1010700000	984700000	339700000	174700000	693700000	6860700000	4970700000	5840700000	872700000	NA	3430700000	6420700000	6090700000	8110700000	2830700000	2310700000	2840700000	8330700000	5790700000	8740700000	4560700000	2090700000	3210700000
Protein_81	MLKEHIHSGFPHGAETR	6010794000	7510794000	6710794000	NA	NA	3460794000	4780794000	NA	NA	NA	2690794000	4280794000	NA	1010794000	984794000	339794000	NA	NA	6860794000	NA	5840794000	872794000	NA	3430794000	6420794000	6090794000	8110794000	2830794000	2310794000	2840794000	8330794000	NA	8740794000	4560794000	2090794000	3210794000
Protein_81	ENMKYMWWCDMP	6010731000	7510731000	6710731000	2920731000	5840731000	NA	4780731000	4880731000	7500731000	2370731000	NA	4280731000	1100731000	1010731000	984731000	339731000	174731000	NA	NA	4970731000	5840731000	872731000	1940731000	NA	6420731000	6090731000	8110731000	2830731000	2310731000	2840731000	NA	5790731000	8740731000	4560731000	2090731000	3210731000
Protein_81	HITQLHWCI	6010437000	7510437000	6710437000	2920437000	5840437000	3460437000	4780437000	NA	7500437000	2370437000	2690437000	4280437000	1100437000	1010437000	984437000	339437000	NA	693437000	6860437000	4970437000	5840437000	872437000	1940437000	3430437000	6420437000	6090437000	8110437000	2830437000	2310437000	2840437000	8330437000	5790437000	8740437000	4560437000	2090437000	NA
Protein_81	MFQKNCKRD	6010369000	7510369000	6710369000	2920369000	5840369000	3460369000	4780369000	NA	7500369000	2370369000	NA	4280369000	1100369000	1010369000	984369000	339369000	NA	693369000	6860369000	4970369000	5840369000	872369000	1940369000	3430369000	6420369000	6090369000	8110369000	2830369000	2310369000	2840369000	8330369000	5790369000	8740369000	4560369000	2090369000	3210369000
Protein_81	TQKDYITLGLIWYVDNG	NA	NA	6710440000	2920440000	5840440000	3460440000	4780440000	4880440000	7500440000	2370440000	2690440000	4280440000	1100440000	NA	984440000	339440000	174440000	NA	6860440000	NA	5840440000	NA	NA	3430440000	NA	6090440000	8110440000	2830440000	2310440000	NA	8330440000	NA	8740440000	4560440000	NA	3210440000
Protein_81	YLTAQEYFTRFSALPQQF	NA	7510772000	6710772000	NA	5840772000	3460772000	4780772000	4880772000	7500772000	2370772000	NA	4280772000	1100772000	NA	984772000	339772000	174772000	NA	6860772000	NA	NA	872772000	NA	3430772000	NA	6090772000	8110772000	2830772000	2310772000	NA	NA	NA	8740772000	4560772000	2090772000	3210772000
Protein_82	WKVARKNWCFTEICF	42536000	60936000	41136000	NA	35036000	NA	42836000	37636000	48036000	NA	20636000	28336000	NA	86636000	NA	29236000	47536000	NA	41836000	24436000	31336000	35836000	NA	NA	27236000	28336000	42436000	15436000	NA	NA	NA	40336000	43736000	18436000	NA	12336000
Protein_83	EDSFKHTSV	49277000	65177000	76477000	27377000	52077000	27477000	NA	15577000	NA	6436600	9124700	15677000	5627100	3448300	6714200	1790500	1449100	NA	52177000	29677000	37577000	10877000	22177000	21277000	37877000	34377000	51677000	18577000	12377000	30877000	53877000	39577000	39277000	30777000	23177000	17277000
Protein_83	LCKADER	49785000	65685000	76985000	27885000	52585000	27985000	16185000	NA	25385000	6944600	9632700	16185000	6135100	3956300	7222200	2298500	1957100	3459900	52685000	30185000	38085000	11385000	22685000	21785000	38385000	34885000	52185000	19085000	12885000	31385000	54385000	40085000	39785000	31285000	23685000	17785000
Protein_83	YSYIRCRCSQYE	49307000	65207000	76507000	27407000	NA	NA	15707000	15607000	24907000	6466600	9154700	15707000	5657100	3478300	NA	1820500	1479100	2981900	52207000	29707000	37607000	10907000	22207000	21307000	37907000	NA	51707000	18607000	12407000	30907000	53907000	39607000	NA	30807000	23207000	NA
Protein_83	IWHIDWQ	49093000	64993000	76293000	27193000	51893000	27293000	15493000	15393000	24693000	6252600	8940700	15493000	5443100	3264300	6530200	1606500	1265100	2767900	51993000	29493000	37393000	10693000	21993000	21093000	37693000	34193000	51493000	18393000	12193000	30693000	53693000	NA	39093000	30593000	22993000	17093000
Protein_83	HVIQFANAFDI	49021000	64921000	76221000	27121000	NA	NA	15421000	15321000	24621000	NA	8868700	NA	5371100	3192300	6458200	1534500	1193100	2695900	51921000	29421000	37321000	10621000	21921000	21021000	NA	34121000	51421000	18321000	12121000	30621000	53621000	39321000	39021000	30521000	22921000	17021000
Protein_83	TQRSADFMNEGFVTRA	49427000	65327000	76627000	27527000	52227000	NA	15827000	15727000	25027000	NA	9274700	NA	5777100	3598300	6864200	1940500	NA	3101900	NA	29827000	37727000	NA	22327000	21427000	38027000	34527000	51827000	NA	12527000	NA	54027000	NA	39427000	30927000	23327000	NA
Protein_83	FKYGCVL	49305000	65205000	76505000	27405000	52105000	27505000	15705000	15605000	24905000	6464600	9152700	15705000	5655100	3476300	6742200	1818500	1477100	NA	52205000	29705000	37605000	10905000	22205000	21305000	37905000	34405000	51705000	18605000	12405000	30905000	53905000	39605000	39305000	30805000	23205000	17305000
Protein_83	EHDMRDRRRHTTEFHKH	NA	65221000	76521000	NA	NA	27521000	15721000	15621000	24921000	6480600	9168700	15721000	NA	NA	NA	1834500	1493100	NA	52221000	NA	37621000	10921000	22221000	NA	37921000	34421000	51721000	NA	NA	30921000	53921000	39621000	39321000	30821000	23221000	17321000
Protein_84	ARCTHTLFANQCNR	NA	276882000	142882000	NA	NA	NA	12882000	5125800	20482000	NA	NA	NA	8394600	10071100	NA	NA	NA	NA	NA	108882000	125882000	NA	NA	NA	149882000	76382000	167882000	NA	NA	NA	104882000	145882000	NA	NA	NA	NA
Protein_84	MMFPQTPEPVQERPGQTC	146224000	276224000	NA	NA	NA	NA	12224000	NA	NA	NA	NA	NA	7736600	9413100	40224000	NA	NA	NA	87824000	NA	125224000	NA	NA	NA	149224000	NA	167224000	NA	NA	NA	104224000	NA	143224000	NA	NA	NA
Protein_84	DMIFGYMY	146582000	276582000	142582000	NA	NA	NA	12582000	NA	20182000	NA	NA	NA	NA	9771100	40582000	NA	NA	NA	88182000	108582000	125582000	NA	NA	NA	149582000	76082000	167582000	NA	NA	NA	104582000	145582000	143582000	NA	NA	NA
Protein_84	QASWQPGAAKPVMTTR	146341000	276341000	142341000	NA	NA	NA	12341000	NA	19941000	NA	NA	NA	7853600	NA	40341000	NA	NA	NA	NA	NA	NA	NA	NA	NA	149341000	75841000	167341000	NA	NA	NA	104341000	NA	143341000	NA	NA	NA
Protein_84	WEFWFHNDMVYIMTAMW	NA	276482000	142482000	NA	NA	NA	12482000	4725800	20082000	NA	NA	NA	7994600	9671100	NA	NA	NA	NA	88082000	108482000	NA	NA	NA	NA	149482000	NA	167482000	NA	NA	NA	NA	NA	143482000	NA	NA	NA
Protein_85	MLIAKTYFM	7880174000	10400174000	8920174000	3320174000	6860174000	3850174000	5940174000	5490174000	9430174000	2080174000	2840174000	6070174000	746174000	672174000	1340174000	172174000	147174000	452174000	8070174000	NA	7170174000	1670174000	3020174000	3500174000	7850174000	6870174000	9570174000	NA	2520174000	5890174000	10700174000	7920174000	9470174000	4480174000	4560174000	NA
Protein_85	KSCYIMIRTKLYEFLS	7880165000	10400165000	NA	3320165000	6860165000	3850165000	NA	NA	9430165000	2080165000	NA	6070165000	746165000	672165000	1340165000	172165000	147165000	452165000	8070165000	5660165000	NA	1670165000	3020165000	3500165000	7850165000	NA	9570165000	3640165000	NA	5890165000	NA	NA	NA	4480165000	4560165000	3550165000
Protein_85	HPSMRWMCWQMEV	7880446000	10400446000	8920446000	3320446000	6860446000	3850446000	5940446000	5490446000	9430446000	2080446000	2840446000	NA	NA	672446000	NA	172446000	147446000	452446000	NA	5660446000	7170446000	1670446000	3020446000	3500446000	NA	6870446000	9570446000	3640446000	2520446000	NA	10700446000	7920446000	NA	4480446000	4560446000	3550446000
Protein_86	KEVLETGKKVS	165717000	411717000	227717000	NA	NA	NA	NA	216717000	345717000	NA	NA	NA	4528500	7966200	25617000	NA	NA	NA	310717000	226717000	NA	NA	NA	NA	287717000	297717000	463717000	NA	NA	NA	343717000	292717000	399717000	NA	NA	NA
Protein_86	AMRVIM	165062000	411062000	227062000	NA	NA	NA	245062000	216062000	345062000	NA	NA	NA	3873500	7311200	24962000	NA	NA	NA	310062000	226062000	265062000	NA	NA	NA	287062000	297062000	463062000	NA	NA	NA	343062000	292062000	399062000	NA	NA	NA
Protein_87	RYAPTYWNAPRPIL	184103000	221103000	163103000	75003000	162103000	62303000	66803000	131103000	87303000	26303000	NA	NA	NA	17503000	NA	NA	3991200	18203000	123103000	90103000	NA	30203000	59303000	49303000	137103000	109103000	NA	63103000	30203000	NA	197103000	130103000	148103000	62303000	56303000	42303000
Protein_87	ASLTQIKFKAFLNYSEYH	184257000	NA	163257000	NA	162257000	62457000	NA	131257000	87457000	26457000	35957000	NA	NA	17657000	39657000	1387100	4145200	18357000	123257000	90257000	NA	NA	59457000	49457000	137257000	NA	NA	63257000	30357000	90057000	NA	130257000	NA	NA	56457000	42457000
Protein_87	CKAVHWANVDIDY	184856000	221856000	163856000	75756000	162856000	63056000	67556000	NA	NA	27056000	36556000	94056000	17756000	NA	40256000	1986100	4744200	18956000	123856000	NA	113856000	30956000	60056000	50056000	137856000	NA	173856000	63856000	30956000	90656000	NA	130856000	148856000	63056000	57056000	NA
Protein_87	SMQINAMRAA	184552000	221552000	163552000	75452000	162552000	62752000	67252000	NA	87752000	26752000	36252000	93752000	17452000	17952000	39952000	1682100	NA	18652000	123552000	90552000	113552000	30652000	NA	49752000	137552000	109552000	173552000	NA	30652000	90352000	197552000	130552000	148552000	62752000	56752000	42752000
Protein_87	KVPYSPMHDVA	184331000	221331000	163331000	75231000	162331000	NA	67031000	131331000	87531000	26531000	NA	93531000	17231000	17731000	39731000	1461100	4219200	18431000	123331000	90331000	113331000	30431000	59531000	49531000	NA	109331000	173331000	63331000	30431000	90131000	NA	NA	148331000	62531000	56531000	42531000
Protein_87	TKHWMTYT	184665000	221665000	163665000	75565000	162665000	62865000	67365000	131665000	87865000	26865000	36365000	93865000	17565000	18065000	40065000	1795100	4553200	18765000	123665000	90665000	113665000	30765000	59865000	NA	137665000	109665000	173665000	NA	30765000	90465000	197665000	130665000	148665000	62865000	56865000	42865000
Protein_88	HQGESPCYSVETTQAGDW	NA	134594000	NA	NA	NA	NA	3892700	NA	37994000	NA	NA	NA	4420800	NA	NA	NA	NA	NA	101594000	NA	NA	NA	NA	NA	NA	126594000	121594000	NA	NA	NA	130594000	87994000	134594000	NA	NA	NA
Protein_89	KQKNLQNMHYCQYFPIHQ	NA	NA	NA	NA	NA	357344000	476344000	428344000	605344000	200344000	234344000	NA	NA	NA	63944000	2104100	8195600	27544000	420344000	NA	350344000	NA	NA	250344000	352344000	350344000	610344000	199344000	146344000	445344000	771344000	631344000	NA	380344000	395344000	275344000
Protein_89	QQCVSK	677307000	986307000	762307000	344307000	609307000	357307000	476307000	428307000	605307000	200307000	234307000	395307000	13407000	32507000	63907000	2067100	8158600	27507000	420307000	373307000	350307000	116307000	265307000	250307000	352307000	350307000	610307000	199307000	146307000	445307000	771307000	631307000	671307000	380307000	395307000	275307000
Protein_89	YALTTGAFWDH	677741000	986741000	762741000	344741000	609741000	357741000	476741000	NA	NA	200741000	234741000	NA	13841000	32941000	64341000	2501100	NA	27941000	420741000	373741000	NA	116741000	265741000	250741000	352741000	350741000	610741000	199741000	146741000	445741000	771741000	631741000	671741000	380741000	395741000	275741000
Protein_89	SMLLVCYWESFNGEH	677043000	986043000	762043000	344043000	NA	357043000	NA	NA	605043000	200043000	234043000	395043000	13143000	NA	NA	NA	NA	27243000	420043000	373043000	NA	116043000	265043000	250043000	352043000	350043000	610043000	199043000	146043000	445043000	NA	631043000	671043000	380043000	395043000	275043000
Protein_89	EYDVKFALWGK	677844000	986844000	762844000	344844000	609844000	357844000	476844000	NA	605844000	200844000	234844000	395844000	13944000	33044000	NA	NA	8695600	28044000	420844000	373844000	350844000	116844000	265844000	250844000	352844000	350844000	NA	199844000	146844000	445844000	NA	631844000	671844000	380844000	395844000	275844000
Protein_89	IKDNKWVTLMEK	677700000	986700000	NA	344700000	609700000	357700000	NA	428700000	605700000	200700000	234700000	395700000	13800000	32900000	NA	2460100	8551600	27900000	420700000	373700000	350700000	116700000	NA	250700000	352700000	350700000	610700000	199700000	146700000	445700000	771700000	631700000	671700000	NA	395700000	NA
Protein_89	HVIGCLRIWSYYLNPD	NA	NA	762541000	NA	609541000	357541000	476541000	428541000	NA	200541000	234541000	NA	13641000	32741000	NA	2301100	8392600	27741000	420541000	373541000	350541000	116541000	265541000	250541000	NA	NA	NA	NA	146541000	445541000	771541000	631541000	671541000	380541000	395541000	275541000
Protein_89	LMTTIDNTKGTLSSIKK	677941000	986941000	NA	NA	NA	357941000	476941000	428941000	NA	200941000	234941000	NA	14041000	33141000	64541000	2701100	8792600	28141000	NA	373941000	350941000	NA	265941000	NA	352941000	NA	610941000	199941000	NA	445941000	771941000	631941000	NA	380941000	395941000	275941000
Protein_89	IDETVKIFWRRTTFF	677611000	986611000	762611000	344611000	609611000	357611000	NA	428611000	NA	200611000	NA	395611000	13711000	32811000	64211000	NA	8462600	NA	420611000	373611000	350611000	116611000	265611000	250611000	352611000	NA	610611000	NA	146611000	NA	NA	631611000	671611000	380611000	395611000	275611000
Protein_89	GYCNPWNLLTIQHYG	677005000	986005000	762005000	NA	NA	357005000	476005000	428005000	605005000	200005000	NA	395005000	13105000	32205000	63605000	1765100	7856600	27205000	420005000	373005000	NA	NA	265005000	250005000	NA	NA	NA	199005000	146005000	445005000	771005000	631005000	NA	380005000	395005000	275005000
Protein_90	EMAQKSPMRMVKNTDY	NA	579256000	500256000	NA	NA	NA	450256000	450256000	524256000	NA	NA	NA	NA	50756000	86056000	NA	NA	NA	NA	97756000	NA	NA	NA	NA	157256000	119256000	NA	NA	NA	NA	324256000	152256000	264256000	NA	NA	NA
Protein_90	SDAFHQYFYRSNVY	376440000	579440000	500440000	NA	NA	NA	450440000	450440000	524440000	NA	NA	NA	NA	NA	86240000	NA	NA	NA	147440000	97940000	107440000	NA	NA	NA	NA	119440000	NA	NA	NA	NA	324440000	152440000	264440000	NA	NA	NA
Protein_91	PHQRKPKAMIR	NA	NA	NA	21001000	37901000	15001000	5759000	1840300	18701000	NA	11501000	9435500	NA	NA	4697800	NA	NA	1815700	18901000	10401000	12501000	10601000	18801000	24501000	4081400	19001000	32401000	13401000	14201000	38001000	22101000	29101000	10301000	41601000	40801000	16901000
Protein_91	QAKWELKFWVNW	32783000	61383000	38283000	21783000	NA	15783000	NA	2622300	19483000	NA	12283000	10217500	NA	NA	5479800	NA	NA	2597700	19683000	11183000	13283000	11383000	19583000	NA	4863400	19783000	33183000	14183000	14983000	38783000	22883000	29883000	NA	NA	41583000	17683000
Protein_91	EWEMQAGELKHPQQT	NA	NA	37588000	21088000	37988000	NA	NA	1927300	18788000	2349100	11588000	9522500	NA	NA	4784800	NA	NA	1902700	18988000	NA	12588000	10688000	18888000	24588000	4168400	NA	NA	13488000	NA	38088000	22188000	29188000	10388000	41688000	40888000	NA
Protein_91	PSNDHHQHIVVVQP	32164000	NA	37664000	21164000	38064000	NA	5922000	NA	18864000	2425100	11664000	9598500	NA	NA	4860800	NA	NA	NA	19064000	10564000	12664000	10764000	18964000	24664000	NA	NA	32564000	13564000	14364000	38164000	22264000	29264000	10464000	41764000	NA	17064000
Protein_91	CHDTWHVDPYD	31839000	60439000	37339000	20839000	37739000	14839000	5597000	1678300	18539000	2100100	11339000	9273500	NA	NA	NA	NA	NA	1653700	18739000	10239000	12339000	10439000	18639000	24339000	NA	18839000	32239000	13239000	14039000	37839000	21939000	NA	10139000	41439000	40639000	NA
Protein_92	AKHHIVKVICFLGWWEA	NA	74937000	NA	24837000	NA	23437000	38637000	28137000	52337000	26737000	23337000	NA	107837000	80037000	44537000	NA	24637000	30437000	26337000	19537000	NA	NA	NA	8369400	19637000	15537000	NA	NA	9564900	11237000	NA	28537000	23137000	19337000	NA	7975000
Protein_92	QFIRHTTSQVAF	NA	NA	57210000	24310000	45910000	22910000	38110000	27610000	51810000	26210000	22810000	39410000	NA	79510000	44010000	37510000	NA	29910000	25810000	19010000	12910000	4423400	20410000	7842400	NA	15010000	46610000	NA	9037900	10710000	12510000	NA	22610000	18810000	8653700	7448000
Protein_92	IAYGASEWMENKRTMLE	48852000	74752000	NA	24652000	46252000	23252000	38452000	NA	52152000	NA	NA	39752000	107652000	NA	44352000	37852000	NA	NA	26152000	19352000	13252000	NA	NA	8184400	19452000	NA	46952000	NA	9379900	11052000	12852000	28352000	22952000	19152000	NA	7790000
Protein_92	WTSALRYIWQILFNMRLE	NA	74869000	57669000	24769000	46369000	23369000	NA	28069000	NA	NA	NA	NA	NA	79969000	NA	NA	24569000	30369000	26269000	NA	13369000	NA	20869000	8301400	19569000	15469000	47069000	NA	9496900	NA	12969000	28469000	23069000	19269000	9112700	7907000
Protein_92	MYAIDSQDDILGT	NA	74404000	57204000	NA	45904000	22904000	38104000	27604000	51804000	26204000	22804000	39404000	107304000	NA	44004000	37504000	24104000	29904000	NA	19004000	12904000	NA	20404000	7836400	19104000	15004000	46604000	NA	9031900	10704000	12504000	28004000	22604000	NA	NA	7442000
Protein_92	DFRNEHQEMMQKI	49198000	75098000	57898000	NA	46598000	23598000	NA	28298000	52498000	26898000	NA	40098000	107998000	80198000	44698000	38198000	24798000	30598000	NA	19698000	13598000	5111400	21098000	8530400	19798000	15698000	47298000	NA	NA	11398000	13198000	NA	23298000	19498000	9341700	NA
Protein_92	AERECECQELQ	48346000	74246000	57046000	24146000	NA	22746000	37946000	NA	51646000	26046000	22646000	39246000	107146000	79346000	43846000	37346000	23946000	29746000	25646000	18846000	NA	4259400	NA	7678400	18946000	14846000	46446000	NA	8873900	10546000	12346000	27846000	22446000	18646000	8489700	7284000
Protein_92	MKKWCFTCHASLPMCYAF	NA	NA	56929000	24029000	45629000	NA	37829000	27329000	51529000	NA	22529000	39129000	NA	79229000	43729000	NA	23829000	NA	25529000	18729000	12629000	4142400	20129000	7561400	18829000	NA	NA	NA	NA	NA	NA	27729000	22329000	18529000	8372700	7167000
Protein_93	QQKAYHAVHMMFTGVA	NA	NA	55218000	NA	NA	NA	NA	NA	39318000	NA	NA	NA	66918000	20018000	20518000	NA	NA	NA	NA	NA	57918000	NA	NA	NA	33918000	60718000	49418000	NA	NA	NA	NA	73318000	NA	NA	NA	NA
Protein_93	HKFTLFR	43399000	46399000	54699000	NA	NA	NA	26799000	17799000	38799000	NA	NA	NA	66399000	19499000	19999000	NA	NA	NA	92199000	41699000	57399000	NA	NA	NA	33399000	60199000	48899000	NA	NA	NA	67799000	72799000	62499000	NA	NA	NA
Protein_93	VDWGELLAR	43555000	46555000	54855000	NA	NA	NA	26955000	17955000	NA	NA	NA	NA	66555000	19655000	20155000	NA	NA	NA	92355000	41855000	57555000	NA	NA	NA	33555000	60355000	49055000	NA	NA	NA	67955000	72955000	62655000	NA	NA	NA
Protein_93	HGAPNTRN	44185000	47185000	55485000	NA	NA	NA	27585000	18585000	39585000	NA	NA	NA	67185000	20285000	20785000	NA	NA	NA	92985000	42485000	58185000	NA	NA	NA	34185000	60985000	49685000	NA	NA	NA	68585000	73585000	NA	NA	NA	NA
Protein_93	DPRYFVGKKD	43655000	46655000	54955000	NA	NA	NA	27055000	18055000	39055000	NA	NA	NA	66655000	19755000	20255000	NA	NA	NA	92455000	41955000	57655000	NA	NA	NA	33655000	NA	49155000	NA	NA	NA	68055000	73055000	62755000	NA	NA	NA
Protein_93	SIWRKNSKA	44155000	47155000	55455000	NA	NA	NA	27555000	18555000	NA	NA	NA	NA	67155000	20255000	20755000	NA	NA	NA	92955000	42455000	58155000	NA	NA	NA	34155000	60955000	49655000	NA	NA	NA	68555000	73555000	NA	NA	NA	NA
Protein_93	IMNMVQDVFTHPRINRG	43937000	46937000	NA	NA	NA	NA	27337000	18337000	39337000	NA	NA	NA	NA	NA	20537000	NA	NA	NA	92737000	42237000	57937000	NA	NA	NA	NA	60737000	NA	NA	NA	NA	68337000	73337000	NA	NA	NA	NA
Protein_94	NCTHDVPAFQTIL	198285000	281285000	146285000	114285000	NA	NA	203285000	249285000	322285000	107285000	148285000	212285000	67785000	24785000	NA	29585000	5496800	36185000	NA	202285000	NA	61385000	149285000	129285000	276285000	273285000	NA	142285000	90185000	236285000	459285000	300285000	322285000	NA	190285000	150285000
Protein_94	ENNYFQDCDWIA	198507000	281507000	146507000	NA	NA	82107000	203507000	249507000	322507000	107507000	148507000	NA	68007000	25007000	94507000	29807000	NA	36407000	320507000	202507000	229507000	61607000	149507000	129507000	276507000	273507000	284507000	NA	90407000	NA	459507000	300507000	322507000	237507000	190507000	150507000
Protein_94	CRWKFCEKQM	198179000	281179000	146179000	114179000	217179000	81779000	203179000	249179000	322179000	107179000	148179000	212179000	67679000	24679000	94179000	29479000	5390800	36079000	320179000	202179000	NA	NA	NA	129179000	276179000	273179000	284179000	NA	90079000	236179000	459179000	300179000	322179000	237179000	190179000	150179000
Protein_95	IYPDDFIEMEQFRVI	63453000	68453000	47553000	NA	NA	NA	72753000	53353000	77153000	NA	NA	NA	NA	7599500	9929000	NA	NA	NA	37253000	18453000	NA	NA	NA	NA	49553000	18053000	NA	NA	NA	NA	56153000	42153000	NA	NA	NA	NA
Protein_95	SALYHLFAPWFEMET	63535000	68535000	47635000	NA	NA	NA	72835000	53435000	77235000	NA	NA	NA	NA	7681500	10011000	NA	NA	NA	37335000	18535000	27835000	NA	NA	NA	49635000	18135000	47835000	NA	NA	NA	NA	42235000	NA	NA	NA	NA
Protein_95	NKQERFCTT	64085000	69085000	48185000	NA	NA	NA	73385000	NA	77785000	NA	NA	NA	11485000	8231500	10561000	NA	NA	NA	37885000	19085000	28385000	NA	NA	NA	50185000	18685000	48385000	NA	NA	NA	56785000	42785000	NA	NA	NA	NA
Protein_95	PYPICWIPTHY	64286000	69286000	48386000	NA	NA	NA	73586000	54186000	77986000	NA	NA	NA	11686000	NA	10762000	NA	NA	NA	NA	19286000	28586000	NA	NA	NA	50386000	18886000	48586000	NA	NA	NA	56986000	42986000	41686000	NA	NA	NA
Protein_95	PQNETGCCFFSVCVRF	63811000	68811000	NA	NA	NA	NA	NA	53711000	77511000	NA	NA	NA	11211000	7957500	10287000	NA	NA	NA	37611000	18811000	NA	NA	NA	NA	49911000	18411000	48111000	NA	NA	NA	NA	42511000	41211000	NA	NA	NA
Protein_95	ARDPPVMISCY	64131000	69131000	48231000	NA	NA	NA	73431000	54031000	77831000	NA	NA	NA	11531000	NA	NA	NA	NA	NA	37931000	19131000	28431000	NA	NA	NA	50231000	18731000	48431000	NA	NA	NA	56831000	42831000	41531000	NA	NA	NA
Protein_95	CHRQCSYNECSDTVYW	63730000	NA	47830000	NA	NA	NA	NA	53630000	77430000	NA	NA	NA	11130000	7876500	10206000	NA	NA	NA	37530000	NA	NA	NA	NA	NA	49830000	18330000	48030000	NA	NA	NA	56430000	42430000	41130000	NA	NA	NA
Protein_95	KITAQHQIHQ	64282000	69282000	48382000	NA	NA	NA	73582000	54182000	77982000	NA	NA	NA	11682000	8428500	NA	NA	NA	NA	38082000	19282000	28582000	NA	NA	NA	50382000	18882000	48582000	NA	NA	NA	56982000	42982000	41682000	NA	NA	NA
Protein_96	TCCVWPCYI	NA	NA	27808000	10725200	21408000	11008000	18608000	18908000	22608000	7414200	9434000	20708000	1921700	1755080	4665600	NA	NA	4626800	31808000	21908000	24308000	1408640	3017000	14008000	2610200	23808000	2820400	14308000	1530870	26708000	38608000	1939800	28008000	2180000	NA	13408000
Protein_96	CDQRNGAEYKVHL	21841000	30541000	27341000	10258200	20941000	10541000	18141000	NA	22141000	6947200	8967000	20241000	1454700	NA	4198600	NA	NA	4159800	31341000	21441000	23841000	941640	NA	13541000	NA	23341000	2353400	NA	1063870	26241000	NA	1472800	27541000	1713000	19741000	12941000
Protein_96	QEPIWKFHSNWICDHLQ	21719000	NA	27219000	10136200	NA	10419000	NA	18319000	22019000	6825200	8845000	20119000	1332700	NA	4076600	NA	NA	NA	31219000	21319000	23719000	NA	2428000	13419000	NA	23219000	NA	13719000	NA	26119000	38019000	NA	NA	1591000	19619000	12819000
Protein_96	PIHPAAAILWIYHT	NA	31097000	27897000	NA	21497000	11097000	18697000	18997000	22697000	7503200	NA	20797000	2010700	1844080	4754600	NA	NA	4715800	31897000	21997000	NA	1497640	3106000	14097000	NA	23897000	2909400	14397000	1619870	26797000	NA	2028800	NA	2269000	20297000	13497000
Protein_96	CCEKKFCSRCMNVHN	21489000	30189000	26989000	9906200	20589000	10189000	17789000	18089000	21789000	NA	8615000	NA	1102700	936080	3846600	NA	NA	3807800	30989000	NA	23489000	589640	NA	13189000	NA	22989000	NA	NA	711870	25889000	37789000	1120800	27189000	NA	19389000	12589000
Protein_96	CMWCNFQS	22084000	30784000	27584000	10501200	NA	10784000	18384000	18684000	22384000	7190200	9210000	20484000	NA	1531080	4441600	NA	NA	4402800	31584000	21684000	24084000	1184640	2793000	13784000	2386200	23584000	2596400	14084000	1306870	26484000	38384000	1715800	27784000	1956000	19984000	13184000
Protein_97	MTCHEWVDVH	64652000	126952000	77352000	36052000	74052000	34652000	55652000	51152000	103952000	26652000	NA	NA	4011200	3541800	12552000	1944180	1325340	10772300	125952000	53152000	81052000	27752000	63952000	64452000	134952000	105952000	197952000	56752000	38152000	121952000	NA	132952000	131952000	NA	78752000	42052000
Protein_97	GDVRVHCWWN	64196000	126496000	76896000	35596000	73596000	NA	55196000	50696000	NA	26196000	33896000	58796000	3555200	3085800	12096000	1488180	869340	10316300	NA	52696000	80596000	27296000	63496000	63996000	134496000	105496000	197496000	56296000	NA	121496000	141496000	132496000	131496000	82096000	78296000	41596000
Protein_97	FDMHPQRCSGAGRF	64405000	126705000	77105000	35805000	73805000	34405000	55405000	50905000	103705000	NA	34105000	NA	3764200	3294800	12305000	1697180	1078340	10525300	NA	NA	80805000	27505000	63705000	64205000	NA	NA	NA	56505000	37905000	121705000	141705000	132705000	131705000	NA	78505000	41805000
Protein_97	LEISFVMTSLLAM	64472000	NA	77172000	35872000	73872000	34472000	55472000	50972000	103772000	26472000	34172000	59072000	3831200	3361800	12372000	1764180	1145340	10592300	NA	52972000	80872000	27572000	NA	64272000	NA	105772000	197772000	56572000	37972000	121772000	NA	NA	131772000	82372000	NA	41872000
Protein_98	AWWTGCCET	49641000	94141000	72941000	29641000	81141000	NA	130841000	96941000	165841000	57041000	NA	87741000	5662800	1429290	11941000	2598300	1826500	4053400	63241000	56841000	46941000	15041000	35741000	27541000	70641000	53641000	90541000	29641000	20841000	66841000	69341000	83741000	NA	43241000	53341000	42341000
Protein_98	CNEEIFDPPARKE	49043000	93543000	72343000	29043000	80543000	33643000	130243000	96343000	165243000	56443000	61243000	87143000	5064800	NA	11343000	NA	1228500	3455400	62643000	56243000	46343000	NA	35143000	26943000	70043000	NA	89943000	29043000	NA	66243000	68743000	83143000	98743000	NA	52743000	NA
Protein_98	SCLCVFSSDRALHIQSW	49433000	NA	72733000	29433000	80933000	34033000	NA	NA	165633000	56833000	61633000	87533000	5454800	1221290	NA	2390300	1618500	3845400	NA	56633000	NA	14833000	35533000	NA	70433000	NA	NA	29433000	20633000	66633000	NA	83533000	NA	43033000	53133000	42133000
Protein_98	RSDIPDWAQIPIA	49439000	NA	72739000	29439000	NA	NA	130639000	96739000	165639000	56839000	61639000	87539000	5460800	NA	11739000	2396300	1624500	NA	63039000	56639000	46739000	14839000	35539000	27339000	NA	53439000	90339000	29439000	20639000	66639000	69139000	83539000	NA	43039000	53139000	42139000
Protein_98	MWKHCKDCEWW	NA	93444000	72244000	28944000	80444000	33544000	130144000	96244000	165144000	56344000	61144000	87044000	4965800	732290	NA	1901300	1129500	3356400	62544000	56144000	46244000	14344000	35044000	26844000	69944000	52944000	NA	28944000	20144000	66144000	68644000	NA	NA	42544000	52644000	41644000
Protein_98	GRAQIPCM	49085000	93585000	72385000	29085000	80585000	NA	130285000	96385000	165285000	56485000	61285000	87185000	5106800	873290	11385000	2042300	1270500	3497400	62685000	56285000	46385000	14485000	35185000	26985000	70085000	53085000	89985000	29085000	20285000	66285000	68785000	NA	98785000	42685000	52785000	41785000
Protein_98	WQILYPGVPNSGSLM	49283000	93783000	72583000	29283000	NA	33883000	130483000	96583000	165483000	56683000	61483000	NA	5304800	1071290	11583000	2240300	NA	3695400	62883000	56483000	46583000	14683000	NA	NA	70283000	53283000	90183000	NA	20483000	66483000	NA	83383000	NA	42883000	52983000	NA
Protein_98	IKIGMT	49209000	93709000	72509000	29209000	80709000	33809000	130409000	96509000	165409000	56609000	61409000	87309000	5230800	997290	11509000	2166300	1394500	3621400	62809000	56409000	46509000	14609000	35309000	27109000	70209000	53209000	90109000	29209000	20409000	66409000	68909000	83309000	98909000	42809000	52909000	41909000
Protein_98	RFSTVYPKS	48897000	93397000	72197000	28897000	80397000	33497000	NA	96197000	165097000	56297000	61097000	86997000	4918800	685290	NA	1854300	1082500	NA	62497000	56097000	46197000	14297000	34997000	26797000	69897000	52897000	89797000	28897000	20097000	66097000	68597000	82997000	98597000	42497000	52597000	41597000
Protein_99	SWADTF	368642000	742642000	544642000	200642000	420642000	189642000	607642000	562642000	741642000	244642000	351642000	522642000	12142000	22742000	41742000	4880200	1852400	18242000	587642000	348642000	450642000	142642000	223642000	243642000	497642000	454642000	647642000	247642000	177642000	470642000	583642000	433642000	471642000	338642000	333642000	247642000
Protein_99	QFITSQ	368185000	742185000	544185000	200185000	420185000	189185000	607185000	562185000	741185000	244185000	351185000	522185000	11685000	22285000	41285000	4423200	1395400	17785000	587185000	348185000	450185000	142185000	223185000	243185000	497185000	454185000	647185000	247185000	177185000	470185000	583185000	433185000	471185000	338185000	333185000	247185000
Protein_99	VYLEAKNAPCDLRRT	368943000	742943000	544943000	NA	NA	189943000	607943000	NA	741943000	244943000	NA	522943000	12443000	NA	42043000	5181200	2153400	NA	587943000	NA	NA	142943000	223943000	243943000	497943000	454943000	647943000	247943000	177943000	NA	583943000	433943000	471943000	338943000	333943000	247943000
Protein_99	FMSGVARVSYVVM	368706000	742706000	NA	200706000	420706000	189706000	607706000	NA	741706000	244706000	351706000	NA	12206000	22806000	41806000	4944200	NA	18306000	587706000	348706000	NA	NA	223706000	243706000	497706000	454706000	647706000	247706000	177706000	470706000	583706000	433706000	471706000	338706000	333706000	NA
Protein_99	YNLDFS	368898000	742898000	544898000	200898000	420898000	189898000	607898000	562898000	741898000	244898000	351898000	522898000	12398000	22998000	41998000	5136200	2108400	18498000	587898000	348898000	450898000	142898000	223898000	243898000	497898000	454898000	647898000	247898000	177898000	470898000	583898000	433898000	471898000	338898000	333898000	247898000
Protein_99	LNQSMKPMVNDM	368834000	742834000	544834000	200834000	420834000	189834000	607834000	562834000	741834000	244834000	351834000	522834000	12334000	NA	41934000	5072200	2044400	18434000	587834000	NA	450834000	NA	223834000	243834000	497834000	454834000	647834000	247834000	177834000	470834000	583834000	433834000	471834000	NA	NA	NA
Protein_99	YACTVTLIPIIYPS	368371000	742371000	544371000	200371000	NA	NA	607371000	562371000	741371000	244371000	351371000	NA	11871000	22471000	41471000	4609200	1581400	17971000	NA	348371000	450371000	142371000	223371000	243371000	497371000	NA	647371000	247371000	NA	470371000	NA	433371000	471371000	338371000	NA	247371000
Protein_99	SQYSKSCHM	368403000	742403000	544403000	200403000	420403000	189403000	607403000	562403000	741403000	244403000	351403000	522403000	11903000	22503000	41503000	NA	1613400	18003000	587403000	348403000	450403000	142403000	223403000	NA	497403000	NA	647403000	247403000	177403000	470403000	583403000	433403000	471403000	338403000	333403000	247403000
Protein_99	FPRWYYG	NA	742820000	544820000	200820000	420820000	189820000	607820000	562820000	741820000	244820000	351820000	522820000	12320000	22920000	41920000	5058200	2030400	18420000	587820000	348820000	450820000	142820000	223820000	243820000	497820000	454820000	647820000	247820000	177820000	470820000	583820000	433820000	471820000	338820000	333820000	247820000
Protein_100	QHENMM	NA	NA	NA	9314600	30405000	14405000	NA	NA	NA	3663700	6397100	7321400	NA	NA	NA	2745000	3178300	2755900	NA	NA	NA	14005000	21705000	20905000	NA	NA	NA	18505000	13505000	35805000	NA	NA	NA	28805000	24705000	15305000
Protein_100	IAAYANIFTEWCPA	NA	NA	NA	8988600	NA	NA	NA	NA	NA	3337700	6071100	6995400	NA	NA	NA	2419000	2852300	2429900	NA	NA	NA	NA	21379000	20579000	NA	NA	NA	18179000	13179000	35479000	NA	NA	NA	28479000	NA	14979000
Protein_100	TTLASANIQGIP	NA	NA	NA	8758600	NA	13849000	NA	NA	NA	3107700	5841100	NA	NA	NA	NA	NA	2622300	2199900	NA	NA	NA	13449000	NA	20349000	NA	NA	NA	17949000	12949000	35249000	NA	NA	NA	28249000	24149000	14749000
Protein_100	QKCYDRQDKHDWIGPPN	NA	NA	NA	9490600	30581000	NA	NA	NA	NA	3839700	6573100	7497400	NA	NA	NA	NA	3354300	NA	NA	NA	NA	14181000	NA	NA	NA	NA	NA	18681000	13681000	NA	NA	NA	NA	NA	24881000	15481000
Protein_100	TRWGLDCVPFPSDEE	NA	NA	NA	8817600	29908000	13908000	NA	NA	NA	3166700	5900100	6824400	NA	NA	NA	NA	2681300	NA	NA	NA	NA	13508000	21208000	20408000	NA	NA	NA	18008000	13008000	NA	NA	NA	NA	28308000	24208000	14808000
Protein_101	NKDENALHF	NA	NA	NA	153048000	282048000	142048000	NA	NA	NA	19648000	46248000	90848000	NA	NA	NA	NA	8058100	24448000	NA	NA	NA	134048000	279048000	230048000	NA	NA	NA	251048000	105048000	296048000	NA	NA	NA	253048000	223048000	151048000
Protein_101	KCFGCAIC	NA	NA	NA	153967000	282967000	142967000	NA	NA	NA	20567000	47167000	91767000	NA	NA	NA	14567000	8977100	25367000	NA	NA	NA	134967000	279967000	230967000	NA	NA	NA	251967000	NA	296967000	NA	NA	NA	253967000	223967000	151967000
Protein_102	DSFSERHRKLY	NA	NA	NA	12758000	25358000	12358000	NA	NA	NA	NA	13158000	27958000	NA	NA	NA	12058000	9369400	16558000	NA	NA	NA	11158000	31258000	16258000	NA	NA	NA	21758000	17458000	28858000	NA	NA	NA	18358000	35058000	9468700
Protein_102	ITATESQPFRS	NA	NA	NA	NA	25670000	12670000	NA	NA	NA	10470000	13470000	28270000	NA	NA	NA	12370000	9681400	16870000	NA	NA	NA	11470000	NA	16570000	NA	NA	NA	22070000	17770000	29170000	NA	NA	NA	18670000	35370000	9780700
Protein_103	EMSSAQKFVGSKG	NA	NA	59595000	41795000	NA	24095000	8379900	NA	NA	5726400	7668700	11795000	6811000	NA	10895000	2479200	1970600	5899500	193395000	137395000	152395000	54395000	114395000	84295000	NA	NA	213395000	71295000	42495000	136395000	192395000	126395000	129395000	100295000	NA	59995000
Protein_103	FCCDRTLECH	68403000	107603000	59803000	42003000	60103000	24303000	8587900	NA	NA	5934400	7876700	12003000	7019000	NA	NA	2687200	2178600	6107500	NA	137603000	152603000	54603000	NA	84503000	142603000	106603000	213603000	71503000	42703000	136603000	192603000	126603000	129603000	100503000	98103000	60203000
Protein_104	PALSKDNHR	NA	NA	NA	26053000	46153000	NA	NA	NA	NA	25853000	35053000	63853000	NA	NA	NA	2029200	1201700	7138100	NA	NA	NA	15153000	14753000	33753000	NA	NA	NA	22653000	20753000	40353000	NA	NA	NA	26553000	40653000	30453000
Protein_104	VHWDDRSEKVTPHTKN	NA	NA	NA	NA	46232000	23732000	NA	NA	NA	25932000	35132000	63932000	NA	NA	NA	2108200	NA	7217100	NA	NA	NA	15232000	14832000	33832000	NA	NA	NA	22732000	NA	NA	NA	NA	NA	NA	NA	30532000
Protein_105	CLAAEKSKKIGGPVY	28156000	30956000	NA	11056000	16756000	12256000	26256000	NA	30856000	NA	20556000	NA	NA	2168500	NA	1544900	991490	3005400	1405100	2726100	1336220	2125100	3693000	2607900	2479100	7282600	16556000	2792700	3607900	NA	NA	4221500	10269100	NA	17656000	4446800
Protein_105	DWWQYNDWEN	NA	31456000	26856000	11556000	17256000	12756000	26756000	NA	31356000	7220900	21056000	23256000	7028000	2668500	1124660	2044900	1491490	3505400	1905100	3226100	1836220	2625100	4193000	3107900	2979100	7782600	17056000	3292700	4107900	6862100	NA	4721500	10769100	9404100	NA	4946800
Protein_105	SDKKLGAVGCLYF	28540000	31340000	26740000	NA	17140000	12640000	26640000	35140000	31240000	7104900	20940000	23140000	6912000	2552500	NA	1928900	1375490	3389400	1789100	NA	NA	2509100	4077000	2991900	2863100	NA	16940000	3176700	NA	6746100	6702100	4605500	10653100	9288100	18040000	NA
Protein_105	CIWMRWM	28381000	31181000	26581000	11281000	16981000	12481000	26481000	34981000	31081000	6945900	20781000	22981000	6753000	2393500	849660	1769900	1216490	3230400	1630100	2951100	1561220	2350100	3918000	2832900	2704100	7507600	16781000	3017700	3832900	6587100	6543100	4446500	10494100	9129100	NA	4671800
Protein_105	LKYMHEF	28774000	31574000	26974000	11674000	17374000	12874000	26874000	35374000	31474000	7338900	21174000	23374000	7146000	2786500	1242660	NA	1609490	3623400	2023100	3344100	1954220	2743100	4311000	3225900	3097100	7900600	17174000	3410700	4225900	6980100	6936100	4839500	10887100	9522100	18274000	5064800
Protein_105	GFFWFME	27820000	30620000	26020000	10720000	16420000	11920000	25920000	34420000	30520000	6384900	20220000	22420000	6192000	1832500	288660	1208900	655490	2669400	1069100	2390100	1000220	1789100	3357000	2271900	2143100	NA	16220000	2456700	3271900	6026100	5982100	3885500	9933100	8568100	17320000	4110800
Protein_106	SSRRKKAVMNDNQQ	155968000	261968000	218968000	NA	NA	NA	73368000	75968000	104968000	20568000	32768000	51468000	NA	NA	18968000	1566530	NA	9467700	59968000	72868000	87468000	18168000	25868000	26768000	84668000	NA	156968000	NA	34068000	91468000	154968000	75768000	113968000	70468000	60768000	38268000
Protein_106	NNGDQDVERWKR	155890000	261890000	218890000	69890000	180890000	NA	73290000	75890000	104890000	20490000	NA	51390000	24690000	11390000	18890000	1488530	NA	9389700	59890000	72790000	87390000	18090000	25790000	26690000	NA	NA	156890000	28990000	33990000	91390000	154890000	75690000	113890000	NA	60690000	38190000
Protein_106	ATPDYMPGN	155936000	261936000	218936000	69936000	180936000	77036000	73336000	75936000	104936000	20536000	32736000	51436000	24736000	11436000	18936000	1534530	2656900	9435700	59936000	72836000	87436000	NA	25836000	26736000	84636000	NA	156936000	29036000	34036000	91436000	154936000	75736000	113936000	70436000	60736000	NA
Protein_106	QQPMPRMIMDYVAFML	155884000	261884000	218884000	69884000	NA	76984000	73284000	75884000	NA	NA	NA	51384000	24684000	11384000	NA	NA	2604900	NA	59884000	72784000	87384000	18084000	25784000	26684000	84584000	117884000	NA	28984000	33984000	91384000	154884000	NA	113884000	70384000	60684000	NA
Protein_106	ENMFTRCMLGCEQICQ	NA	261212000	218212000	NA	180212000	NA	72612000	75212000	104212000	19812000	32012000	50712000	24012000	NA	18212000	810530	1932900	8711700	59212000	NA	86712000	17412000	25112000	26012000	83912000	NA	NA	28312000	NA	NA	154212000	75012000	113212000	NA	60012000	37512000
Protein_106	TTLLTPH	155780000	261780000	218780000	69780000	180780000	76880000	73180000	75780000	104780000	20380000	32580000	51280000	24580000	11280000	18780000	1378530	2500900	9279700	59780000	72680000	87280000	17980000	25680000	26580000	84480000	117780000	156780000	28880000	33880000	NA	154780000	75580000	113780000	70280000	60580000	38080000
Protein_106	FTIEGVNE	155069000	261069000	218069000	69069000	180069000	76169000	72469000	75069000	104069000	19669000	31869000	50569000	23869000	10569000	18069000	667530	1789900	8568700	59069000	71969000	86569000	17269000	24969000	25869000	83769000	117069000	NA	28169000	33169000	NA	154069000	74869000	113069000	69569000	59869000	37369000
Protein_106	GFKQNSDRNMM	155078000	261078000	218078000	69078000	180078000	76178000	72478000	75078000	104078000	19678000	31878000	50578000	23878000	NA	18078000	676530	1798900	8577700	59078000	71978000	86578000	17278000	24978000	NA	83778000	117078000	156078000	28178000	33178000	NA	154078000	74878000	NA	69578000	59878000	NA
Protein_107	WDIHRVWCGIDNVN	1760333000	2930333000	1840333000	724333000	1460333000	770333000	NA	1670333000	NA	499333000	779333000	1170333000	1650333000	1170333000	885333000	425333000	272333000	353333000	2410333000	NA	NA	528333000	858333000	893333000	1970333000	1440333000	2460333000	NA	NA	NA	2680333000	2000333000	2320333000	970333000	NA	782333000
Protein_108	VECLILCDGGR	1630332000	2550332000	NA	846332000	1440332000	805332000	1840332000	1740332000	2390332000	750332000	986332000	NA	558332000	390332000	436332000	185332000	113332000	235332000	1150332000	954332000	1110332000	337332000	NA	711332000	1180332000	1250332000	1800332000	685332000	465332000	1190332000	NA	NA	1690332000	936332000	1000332000	685332000
Protein_108	MDTKMTRPNMSYMTI	1630110000	2550110000	1930110000	846110000	NA	805110000	1840110000	1740110000	NA	750110000	986110000	1660110000	558110000	390110000	436110000	185110000	113110000	235110000	1150110000	NA	1110110000	337110000	561110000	NA	NA	1250110000	NA	NA	465110000	1190110000	1750110000	NA	1690110000	NA	1000110000	685110000
Protein_108	EYRKDAV	1630328000	2550328000	NA	846328000	1440328000	805328000	1840328000	1740328000	2390328000	750328000	986328000	1660328000	558328000	390328000	436328000	185328000	113328000	235328000	1150328000	954328000	1110328000	337328000	561328000	711328000	1180328000	1250328000	1800328000	685328000	465328000	1190328000	1750328000	1320328000	1690328000	936328000	1000328000	685328000
Protein_108	EVPAGG	1630170000	2550170000	1930170000	846170000	1440170000	805170000	1840170000	1740170000	2390170000	750170000	986170000	1660170000	558170000	390170000	436170000	185170000	113170000	235170000	1150170000	954170000	1110170000	337170000	561170000	711170000	1180170000	1250170000	1800170000	685170000	465170000	1190170000	1750170000	1320170000	1690170000	936170000	1000170000	685170000
Protein_108	TYRKDCCNRLARHPTYKP	1630912000	2550912000	NA	846912000	1440912000	805912000	NA	1740912000	2390912000	NA	NA	1660912000	NA	390912000	NA	185912000	113912000	NA	NA	954912000	1110912000	NA	561912000	711912000	1180912000	1250912000	1800912000	685912000	465912000	NA	1750912000	1320912000	1690912000	936912000	NA	NA
Protein_108	YKKEMGEMRPPKSW	1630856000	2550856000	1930856000	NA	1440856000	805856000	1840856000	NA	NA	750856000	986856000	1660856000	NA	NA	NA	185856000	NA	235856000	1150856000	954856000	1110856000	337856000	561856000	711856000	1180856000	1250856000	NA	685856000	465856000	1190856000	1750856000	1320856000	1690856000	936856000	1000856000	685856000
Protein_109	CKVTMMAAM	5349800	14740000	6654900	4470500	13640000	2700900	6231500	6586400	8995400	2365000	4151400	NA	564240	NA	477610	330520	NA	380420	6731500	725420	6000900	2829600	3191000	NA	7045400	7409300	11040000	2543200	2031700	6168200	9432400	5714400	8230000	6187000	7495700	3493300
Protein_109	RDKSIRGIAYF	5583800	14974000	NA	4704500	13874000	2934900	6465500	6820400	9229400	2599000	4385400	6429400	798240	NA	711610	NA	NA	614420	6965500	959420	6234900	3063600	3425000	NA	7279400	NA	11274000	2777200	2265700	6402200	9666400	5948400	8464000	6421000	7729700	3727300
Protein_109	SLFACCTWHLRGYFDFIN	5577800	14968000	6882900	4698500	13868000	NA	NA	NA	9223400	2593000	4379400	6423400	NA	2226600	NA	NA	NA	NA	NA	953420	6228900	3057600	NA	4382000	7273400	NA	11268000	2771200	2259700	6396200	NA	5942400	NA	6415000	7723700	3721300
Protein_109	GGVFTNSLGNGGKE	5546800	14937000	6851900	4667500	13837000	2897900	6428500	6783400	NA	NA	4348400	6392400	NA	2195600	NA	527520	NA	577420	6928500	922420	6197900	NA	3388000	4351000	7242400	7606300	11237000	2740200	2228700	6365200	NA	NA	8427000	6384000	7692700	NA
Protein_109	PIRCECKRLDDNIQWY	5983800	NA	7288900	NA	NA	NA	6865500	7220400	9629400	NA	4785400	NA	1198240	2632600	1111610	964520	NA	1014420	NA	1359420	6634900	3463600	3825000	4788000	7679400	NA	11674000	3177200	2665700	6802200	NA	NA	8864000	6821000	8129700	4127300
Protein_110	METQRLMYDFCAEWC	53495000	NA	NA	89095000	NA	73095000	NA	22795000	48695000	68595000	82195000	160595000	74095000	37595000	31595000	NA	66295000	77595000	22695000	19495000	7064300	13395000	35295000	25495000	NA	NA	25295000	NA	23795000	44395000	9064200	24495000	28495000	48595000	NA	25195000
Protein_110	CNFNYHDWARFTN	53878000	68478000	59578000	89478000	159978000	73478000	33678000	23178000	49078000	68978000	82578000	NA	NA	37978000	31978000	103978000	66678000	77978000	23078000	NA	NA	13778000	35678000	25878000	25378000	NA	NA	NA	24178000	44778000	NA	24878000	28878000	48978000	39578000	25578000
Protein_110	ITQGCILSFCQA	53565000	68165000	59265000	89165000	NA	73165000	NA	22865000	48765000	68665000	82265000	160665000	74165000	37665000	31665000	103665000	66365000	77665000	22765000	19565000	7134300	13465000	35365000	25565000	NA	NA	25365000	NA	23865000	44465000	9134200	24565000	NA	48665000	39265000	25265000
Protein_110	FPMYQHFHDQYM	53864000	68464000	59564000	89464000	NA	73464000	33664000	23164000	49064000	68964000	82564000	160964000	74464000	37964000	31964000	103964000	66664000	77964000	NA	NA	7433300	NA	35664000	25864000	25364000	NA	25664000	20464000	24164000	44764000	9433200	24864000	NA	48964000	39564000	NA
Protein_110	MPDFYNS	53799000	68399000	59499000	89399000	159899000	73399000	33599000	23099000	48999000	NA	82499000	160899000	74399000	37899000	31899000	103899000	66599000	77899000	22999000	19799000	7368300	13699000	35599000	25799000	25299000	NA	25599000	20399000	24099000	44699000	9368200	24799000	28799000	48899000	39499000	25499000
Protein_110	FDKDWLYVTWESAM	53008000	67608000	58708000	88608000	NA	72608000	32808000	22308000	48208000	68108000	81708000	NA	73608000	NA	31108000	103108000	65808000	77108000	22208000	19008000	NA	12908000	34808000	25008000	24508000	NA	NA	19608000	23308000	NA	8577200	NA	28008000	48108000	38708000	24708000
Protein_110	RPCMDWWPGIV	NA	68040000	59140000	89040000	159540000	73040000	NA	22740000	48640000	68540000	82140000	160540000	74040000	37540000	31540000	103540000	66240000	77540000	22640000	19440000	NA	13340000	35240000	25440000	24940000	NA	25240000	20040000	23740000	44340000	NA	24440000	28440000	48540000	39140000	25140000
Protein_110	ERYWTPM	52899000	67499000	58599000	88499000	158999000	72499000	32699000	22199000	48099000	67999000	81599000	159999000	73499000	36999000	NA	102999000	65699000	76999000	22099000	18899000	6468300	12799000	34699000	24899000	24399000	NA	24699000	19499000	23199000	43799000	8468200	23899000	27899000	47999000	38599000	24599000
Protein_111	PLPGCI	192514000	252514000	225514000	NA	NA	NA	197514000	183514000	243514000	NA	NA	NA	52814000	36614000	51314000	NA	NA	NA	100114000	105514000	99114000	NA	NA	NA	104514000	104514000	109514000	NA	NA	NA	221514000	141514000	189514000	NA	NA	NA
Protein_111	SLTAVAVEEMAHSMPT	NA	252138000	225138000	NA	NA	NA	197138000	NA	243138000	NA	NA	NA	52438000	36238000	50938000	NA	NA	NA	99738000	NA	NA	NA	NA	NA	104138000	NA	109138000	NA	NA	NA	221138000	141138000	NA	NA	NA	NA
Protein_112	TPTVKRSVKAYG	2730137000	4080137000	3260137000	1250137000	2450137000	1370137000	3100137000	2990137000	3790137000	1060137000	1620137000	2480137000	6100137000	4470137000	3440137000	1690137000	1140137000	1340137000	NA	2670137000	2890137000	NA	1530137000	1550137000	NA	2870137000	3720137000	1580137000	NA	NA	4090137000	2900137000	3830137000	1940137000	1930137000	NA
Protein_112	LSANGPNIKGYD	2730524000	NA	NA	1250524000	2450524000	1370524000	3100524000	2990524000	3790524000	1060524000	1620524000	2480524000	6100524000	4470524000	NA	1690524000	1140524000	1340524000	3650524000	2670524000	2890524000	996524000	1530524000	NA	2930524000	2870524000	3720524000	1580524000	1130524000	2620524000	NA	2900524000	3830524000	1940524000	1930524000	NA
Protein_112	SILDTHDDVYM	2730695000	NA	3260695000	1250695000	2450695000	1370695000	NA	2990695000	3790695000	1060695000	1620695000	NA	6100695000	4470695000	3440695000	1690695000	1140695000	1340695000	3650695000	2670695000	2890695000	NA	1530695000	1550695000	2930695000	2870695000	3720695000	1580695000	1130695000	2620695000	4090695000	2900695000	3830695000	NA	1930695000	1550695000
Protein_112	YKETWTKW	2730427000	4080427000	3260427000	1250427000	2450427000	1370427000	3100427000	NA	3790427000	1060427000	1620427000	2480427000	6100427000	4470427000	3440427000	1690427000	NA	1340427000	3650427000	2670427000	2890427000	996427000	1530427000	1550427000	2930427000	2870427000	3720427000	1580427000	1130427000	2620427000	4090427000	2900427000	3830427000	1940427000	1930427000	1550427000
Protein_112	WLYRYMQTKCHWWIGYY	2730824000	NA	3260824000	NA	2450824000	1370824000	3100824000	NA	NA	1060824000	1620824000	NA	6100824000	4470824000	3440824000	1690824000	NA	1340824000	NA	2670824000	2890824000	996824000	NA	NA	NA	2870824000	3720824000	1580824000	1130824000	2620824000	4090824000	2900824000	3830824000	NA	1930824000	1550824000
Protein_112	DVHDVLQEQYVMHK	2730633000	4080633000	NA	1250633000	2450633000	1370633000	3100633000	2990633000	3790633000	NA	1620633000	2480633000	6100633000	4470633000	3440633000	1690633000	1140633000	1340633000	3650633000	NA	2890633000	996633000	1530633000	1550633000	2930633000	2870633000	3720633000	1580633000	NA	NA	4090633000	NA	3830633000	NA	NA	1550633000
Protein_112	YPYKKDWKYLMHWCWPN	2730243000	NA	3260243000	1250243000	NA	1370243000	3100243000	2990243000	3790243000	NA	NA	2480243000	6100243000	NA	3440243000	1690243000	1140243000	1340243000	3650243000	2670243000	NA	NA	1530243000	1550243000	2930243000	2870243000	3720243000	1580243000	NA	NA	4090243000	2900243000	NA	1940243000	NA	1550243000
Protein_113	FREACDA	68366000	95366000	61766000	30566000	87866000	38866000	63766000	39966000	91966000	24166000	32566000	69966000	NA	NA	11266000	1116650	1397210	3574700	63566000	43566000	61266000	16166000	24366000	21866000	70166000	65866000	103866000	26666000	19066000	NA	84266000	52866000	82366000	27366000	34166000	27066000
Protein_113	RDLSKFRVI	68109000	95109000	61509000	NA	87609000	38609000	NA	39709000	91709000	23909000	32309000	NA	NA	NA	11009000	859650	1140210	3317700	63309000	43309000	61009000	15909000	24109000	21609000	69909000	65609000	103609000	26409000	18809000	40409000	84009000	52609000	82109000	27109000	33909000	26809000
Protein_113	WIIMGTRIFNIWV	68255000	95255000	NA	30455000	87755000	38755000	63655000	39855000	91855000	24055000	NA	NA	NA	NA	11155000	1005650	1286210	3463700	NA	43455000	61155000	16055000	24255000	21755000	70055000	65755000	103755000	26555000	18955000	40555000	84155000	NA	82255000	NA	34055000	26955000
Protein_113	GHVSWSNKTPLTFCNFD	68280000	95280000	61680000	30480000	NA	NA	63680000	NA	91880000	24080000	32480000	69880000	NA	NA	NA	1030650	NA	3488700	63480000	43480000	61180000	16080000	NA	21780000	70080000	65780000	NA	NA	18980000	40580000	84180000	52780000	NA	27280000	34080000	26980000
Protein_113	ECDNSDPDKRDRT	68181000	95181000	61581000	30381000	NA	38681000	63581000	39781000	91781000	23981000	NA	69781000	NA	NA	11081000	931650	1212210	3389700	63381000	43381000	61081000	15981000	24181000	NA	69981000	65681000	103681000	26481000	18881000	40481000	NA	NA	NA	27181000	33981000	26881000
Protein_113	PQTLPDM	67787000	94787000	61187000	29987000	87287000	38287000	63187000	39387000	91387000	23587000	31987000	69387000	NA	NA	10687000	537650	818210	2995700	62987000	42987000	60687000	15587000	23787000	21287000	69587000	65287000	103287000	26087000	18487000	40087000	83687000	NA	81787000	26787000	33587000	26487000
Protein_113	RYLGQRK	67549000	94549000	60949000	29749000	87049000	38049000	62949000	39149000	91149000	23349000	31749000	69149000	NA	NA	10449000	299650	580210	2757700	NA	42749000	60449000	15349000	23549000	21049000	69349000	65049000	103049000	25849000	18249000	39849000	83449000	52049000	81549000	26549000	33349000	26249000
Protein_114	PPHNACQWGSDLLKS	NA	NA	NA	34436000	NA	NA	NA	NA	NA	NA	36436000	59936000	NA	NA	NA	1484020	1292360	2969200	NA	NA	NA	14836000	17736000	26336000	NA	NA	NA	20936000	16836000	37836000	NA	NA	NA	NA	44336000	19736000
Protein_114	NWGTRVCAGYHR	NA	NA	NA	33948000	60548000	26148000	NA	NA	NA	27248000	35948000	59448000	NA	NA	NA	996020	804360	2481200	NA	NA	NA	14348000	17248000	25848000	NA	NA	NA	20448000	16348000	37348000	NA	NA	NA	NA	43848000	19248000
Protein_114	QRAPHQGINLPFY	NA	NA	NA	33852000	60452000	26052000	NA	NA	NA	27152000	35852000	NA	NA	NA	NA	900020	708360	2385200	NA	NA	NA	14252000	NA	NA	NA	NA	NA	20352000	16252000	37252000	NA	NA	NA	36852000	43752000	19152000
Protein_114	TGCNAN	NA	NA	NA	34386000	60986000	26586000	NA	NA	NA	27686000	36386000	59886000	NA	NA	NA	1434020	1242360	2919200	NA	NA	NA	14786000	17686000	26286000	NA	NA	NA	20886000	16786000	37786000	NA	NA	NA	37386000	44286000	19686000
Protein_114	RVLLNAHNCQKWWSPTE	NA	NA	NA	33915000	NA	NA	NA	NA	NA	27215000	35915000	59415000	NA	NA	NA	963020	771360	NA	NA	NA	NA	14315000	17215000	25815000	NA	NA	NA	NA	NA	37315000	NA	NA	NA	36915000	43815000	NA
Protein_114	HNTWFYT	NA	NA	NA	34289000	60889000	NA	NA	NA	NA	27589000	36289000	59789000	NA	NA	NA	1337020	1145360	2822200	NA	NA	NA	14689000	17589000	26189000	NA	NA	NA	20789000	16689000	37689000	NA	NA	NA	37289000	44189000	19589000
Protein_115	VMFKFCPGEHYWLSLV	62054000	59854000	45554000	NA	NA	NA	33754000	NA	38254000	NA	NA	NA	NA	NA	2712300	NA	NA	NA	NA	40054000	43854000	NA	NA	NA	NA	54154000	60454000	NA	NA	NA	44654000	36254000	54254000	NA	NA	NA
Protein_115	YHNKCM	62158000	59958000	45658000	NA	NA	NA	33858000	31758000	38358000	NA	NA	NA	1003420	1420100	2816300	NA	NA	NA	32058000	40158000	43958000	NA	NA	NA	16558000	54258000	60558000	NA	NA	NA	44758000	36358000	54358000	NA	NA	NA
Protein_115	LCFAGTIVTHMRQGDICN	62598000	NA	46098000	NA	NA	NA	34298000	32198000	38798000	NA	NA	NA	1443420	NA	3256300	NA	NA	NA	32498000	40598000	NA	NA	NA	NA	16998000	NA	60998000	NA	NA	NA	45198000	NA	NA	NA	NA	NA
Protein_115	YLCSPDNAWGVLKM	62354000	60154000	45854000	NA	NA	NA	34054000	31954000	NA	NA	NA	NA	1199420	1616100	3012300	NA	NA	NA	NA	NA	44154000	NA	NA	NA	NA	54454000	60754000	NA	NA	NA	44954000	36554000	54554000	NA	NA	NA
Protein_115	WWHEQQQG	61988000	59788000	45488000	NA	NA	NA	33688000	31588000	38188000	NA	NA	NA	833420	1250100	2646300	NA	NA	NA	31888000	39988000	43788000	NA	NA	NA	16388000	54088000	NA	NA	NA	NA	44588000	36188000	54188000	NA	NA	NA
Protein_115	QKRSKCIQVTPWGDIT	62599000	60399000	46099000	NA	NA	NA	34299000	32199000	NA	NA	NA	NA	NA	1861100	NA	NA	NA	NA	32499000	40599000	NA	NA	NA	NA	16999000	NA	60999000	NA	NA	NA	45199000	36799000	54799000	NA	NA	NA
Protein_115	SQMGASMI	62712000	60512000	46212000	NA	NA	NA	34412000	32312000	38912000	NA	NA	NA	1557420	1974100	3370300	NA	NA	NA	32612000	40712000	44512000	NA	NA	NA	17112000	54812000	61112000	NA	NA	NA	45312000	36912000	54912000	NA	NA	NA
Protein_115	DFVYDTNKAGAHERGWS	62896000	60696000	46396000	NA	NA	NA	34596000	32496000	39096000	NA	NA	NA	1741420	NA	3554300	NA	NA	NA	32796000	40896000	44696000	NA	NA	NA	17296000	NA	61296000	NA	NA	NA	NA	37096000	NA	NA	NA	NA
Protein_115	QESDAHYKCYFSI	NA	60579000	46279000	NA	NA	NA	34479000	32379000	38979000	NA	NA	NA	NA	2041100	3437300	NA	NA	NA	32679000	40779000	44579000	NA	NA	NA	17179000	54879000	61179000	NA	NA	NA	45379000	36979000	54979000	NA	NA	NA
Protein_116	QHCFKC	19606000	17606000	21206000	12006000	16506000	6734300	5232600	6503600	17806000	3380800	3005400	14506000	NA	NA	2113800	NA	NA	2027600	NA	NA	18606000	4892900	7071500	6724000	19806000	21906000	NA	7524300	NA	11606000	NA	19306000	28406000	10449300	8309700	7701400
Protein_116	PGRLCGGNCCVRHIK	19430000	NA	21030000	11830000	16330000	6558300	NA	6327600	NA	3204800	NA	14330000	NA	NA	NA	NA	NA	1851600	NA	NA	18430000	NA	6895500	6548000	NA	NA	NA	7348300	NA	NA	NA	19130000	28230000	10273300	8133700	7525400
Protein_116	SYVIYSCIQKD	NA	17757000	21357000	12157000	16657000	6885300	5383600	6654600	17957000	3531800	3156400	14657000	NA	NA	2264800	NA	NA	2178600	NA	NA	NA	5043900	7222500	6875000	19957000	22057000	NA	7675300	NA	NA	NA	NA	28557000	NA	8460700	7852400
Protein_116	VAYLNIKPTNKIGLAC	18981000	NA	NA	11381000	NA	6109300	4607600	5878600	NA	2755800	2380400	13881000	NA	NA	1488800	NA	NA	1402600	NA	NA	17981000	4267900	6446500	NA	NA	21281000	NA	6899300	NA	10981000	NA	18681000	NA	9824300	7684700	7076400
Protein_116	TNGAAMMFSRVIQYNN	NA	17126000	20726000	11526000	NA	6254300	4752600	NA	NA	2900800	2525400	14026000	NA	NA	1633800	NA	NA	1547600	NA	NA	18126000	4412900	6591500	NA	19326000	21426000	NA	NA	NA	NA	NA	18826000	27926000	9969300	7829700	NA
Protein_116	WIWTLSLGCEGI	19128000	17128000	20728000	11528000	16028000	NA	4754600	6025600	17328000	2902800	2527400	14028000	NA	NA	1635800	NA	NA	1549600	NA	NA	NA	4414900	6593500	6246000	19328000	21428000	NA	NA	NA	11128000	NA	18828000	27928000	NA	7831700	7223400
Protein_116	ETVLTKK	19686000	17686000	21286000	12086000	16586000	6814300	5312600	6583600	17886000	NA	3085400	14586000	NA	NA	2193800	NA	NA	2107600	NA	NA	18686000	4972900	7151500	6804000	19886000	21986000	NA	7604300	NA	11686000	NA	19386000	28486000	10529300	8389700	7781400
Protein_116	SDPYNSDFDI	19847000	17847000	21447000	12247000	16747000	6975300	5473600	6744600	18047000	3621800	3246400	14747000	NA	NA	2354800	NA	NA	2268600	NA	NA	18847000	5133900	7312500	NA	20047000	22147000	NA	7765300	NA	11847000	NA	19547000	28647000	10690300	8550700	7942400
Protein_116	VSTFYDVCFQ	19126000	17126000	20726000	11526000	16026000	6254300	4752600	6023600	17326000	2900800	2525400	14026000	NA	NA	NA	NA	NA	1547600	NA	NA	NA	4412900	6591500	6244000	19326000	21426000	NA	7044300	NA	11126000	NA	18826000	NA	9969300	7829700	7221400
Protein_117	QNNFSFPIDW	41365000	75065000	94165000	NA	NA	NA	60265000	51965000	69065000	NA	NA	NA	4802400	NA	6536400	NA	NA	NA	46465000	38965000	54665000	NA	NA	NA	44465000	66065000	73365000	NA	NA	NA	84165000	51965000	84565000	NA	NA	NA
Protein_117	ECYEYLKGWC	41020000	74720000	93820000	NA	NA	NA	59920000	51620000	68720000	NA	NA	NA	4457400	NA	NA	NA	NA	NA	46120000	NA	54320000	NA	NA	NA	44120000	65720000	73020000	NA	NA	NA	83820000	51620000	84220000	NA	NA	NA
Protein_118	VRMKTGVFPVIV	85628000	102128000	106128000	66028000	NA	54128000	NA	51828000	57828000	NA	24728000	10528000	NA	NA	10828000	1386400	NA	7257600	NA	NA	9210000	2663300	2976900	6026800	10828000	NA	28628000	NA	1700400	NA	NA	37328000	NA	4057600	7850300	7759700
Protein_119	HMVHLAECPETCAPNCL	78907000	98507000	74407000	42007000	78907000	NA	52607000	102907000	NA	37707000	68907000	NA	8433200	4363800	NA	3143000	NA	NA	NA	36707000	39707000	15607000	NA	NA	NA	39607000	51907000	18007000	20407000	63607000	NA	55607000	59007000	32907000	48507000	25607000
Protein_119	GSTFGF	78318000	97918000	73818000	41418000	78318000	44618000	52018000	102318000	137318000	37118000	68318000	103318000	7844200	3774800	7417700	2554000	6540400	9855300	43018000	36118000	39118000	15018000	21018000	27418000	45118000	39018000	51318000	17418000	19818000	63018000	55518000	55018000	58418000	32318000	47918000	25018000
Protein_119	EFTYYYNEKSW	78394000	NA	73894000	41494000	78394000	NA	52094000	102394000	137394000	37194000	68394000	103394000	7920200	3850800	7493700	2630000	6616400	9931300	43094000	36194000	39194000	15094000	21094000	27494000	NA	39094000	NA	17494000	19894000	63094000	55594000	55094000	58494000	NA	47994000	25094000
Protein_119	VCQFGQSPKHELEHWTKG	78412000	NA	73912000	41512000	78412000	44712000	52112000	102412000	NA	NA	68412000	NA	7938200	NA	7511700	2648000	NA	9949300	NA	36212000	NA	15112000	21112000	NA	45212000	39112000	NA	NA	19912000	NA	55612000	55112000	58512000	32412000	48012000	25112000
Protein_120	SGSYQWQKLLQKIC	NA	NA	72805000	NA	73605000	25505000	4806300	5670000	20305000	NA	NA	9695200	NA	NA	NA	NA	NA	2449700	61905000	61805000	37505000	NA	28805000	30505000	72405000	40705000	36205000	27405000	24705000	63905000	101605000	80805000	NA	52005000	27205000	12605000
Protein_120	IFPHNETRNEHH	66031000	130431000	72631000	NA	73431000	25331000	4632300	5496000	20131000	NA	NA	9521200	NA	NA	4153200	NA	NA	2275700	61731000	NA	37331000	25531000	28631000	NA	NA	40531000	36031000	27231000	NA	63731000	101431000	80631000	60831000	51831000	27031000	12431000
Protein_120	TYYIKRYCFRSGELT	NA	NA	73073000	NA	73873000	25773000	5074300	5938000	20573000	NA	NA	9963200	NA	NA	NA	NA	NA	2717700	62173000	62073000	37773000	25973000	NA	30773000	72673000	40973000	NA	27673000	NA	64173000	101873000	81073000	61273000	52273000	27473000	12873000
Protein_120	LYAEKEFYGPHADEQV	65634000	130034000	72234000	25834000	73034000	NA	4235300	5099000	19734000	NA	NA	NA	NA	NA	3756200	NA	NA	1878700	NA	NA	36934000	NA	28234000	29934000	71834000	NA	NA	NA	24134000	63334000	101034000	NA	60434000	NA	26634000	12034000
Protein_120	IYNHIQQLQRVGEYI	65761000	130161000	NA	NA	73161000	25061000	4362300	5226000	NA	NA	NA	9251200	NA	NA	3883200	NA	NA	2005700	61461000	61361000	37061000	25261000	NA	30061000	NA	NA	35761000	NA	24261000	63461000	101161000	NA	60561000	51561000	NA	12161000
Protein_120	DGIRWFIFQHW	65702000	130102000	72302000	25902000	73102000	25002000	4303300	5167000	19802000	NA	NA	NA	NA	NA	NA	NA	NA	1946700	61402000	61302000	37002000	25202000	28302000	30002000	71902000	40202000	35702000	26902000	NA	63402000	101102000	80302000	60502000	51502000	26702000	NA
Protein_120	CTELQWHNDP	65849000	NA	72449000	26049000	73249000	25149000	4450300	5314000	19949000	NA	NA	9339200	NA	NA	3971200	NA	NA	2093700	61549000	61449000	NA	25349000	28449000	30149000	72049000	40349000	35849000	27049000	24349000	NA	101249000	NA	60649000	51649000	26849000	12249000
Protein_121	IISDLTGMRMG	141111000	161111000	NA	57611000	99211000	48911000	137111000	91311000	176111000	61511000	64811000	92811000	256111000	162111000	129111000	59311000	46311000	NA	NA	39311000	76511000	25111000	50711000	46511000	NA	57311000	124111000	35811000	30611000	40111000	114111000	70411000	NA	61411000	46911000	47811000
Protein_121	MQLDMGNEPAQHGSVV	NA	161027000	NA	57527000	NA	48827000	NA	NA	NA	61427000	64727000	92727000	256027000	162027000	129027000	NA	46227000	53627000	118027000	NA	76427000	25027000	50627000	NA	87327000	57227000	124027000	35727000	NA	40027000	114027000	70327000	104027000	61327000	46827000	47727000
Protein_121	CTMLWCT	141432000	161432000	146432000	57932000	99532000	49232000	137432000	91632000	176432000	61832000	65132000	93132000	256432000	162432000	129432000	59632000	46632000	54032000	118432000	39632000	76832000	25432000	51032000	46832000	87732000	57632000	124432000	36132000	30932000	40432000	114432000	70732000	NA	61732000	47232000	48132000
Protein_121	LICTNVLNWA	NA	161235000	146235000	57735000	99335000	49035000	137235000	91435000	NA	61635000	64935000	92935000	NA	162235000	129235000	59435000	46435000	53835000	NA	39435000	76635000	25235000	50835000	46635000	87535000	57435000	124235000	35935000	30735000	40235000	114235000	70535000	104235000	61535000	47035000	47935000
Protein_121	VWRSMGMWRARSPDGIG	141447000	NA	146447000	57947000	99547000	NA	NA	91647000	176447000	61847000	65147000	NA	NA	162447000	129447000	NA	46647000	54047000	118447000	39647000	76847000	25447000	51047000	46847000	87747000	57647000	124447000	36147000	NA	40447000	NA	70747000	NA	61747000	NA	NA
Protein_121	VFSGDMDCVFD	141350000	161350000	146350000	57850000	99450000	49150000	137350000	91550000	176350000	61750000	65050000	NA	256350000	162350000	129350000	59550000	46550000	53950000	118350000	39550000	NA	25350000	50950000	46750000	NA	NA	124350000	36050000	30850000	NA	114350000	70650000	104350000	61650000	47150000	48050000
Protein_121	TAVHGGLL	141313000	161313000	146313000	57813000	99413000	49113000	137313000	91513000	176313000	61713000	65013000	93013000	NA	162313000	129313000	59513000	46513000	53913000	118313000	39513000	76713000	25313000	50913000	46713000	87613000	57513000	124313000	36013000	30813000	40313000	NA	70613000	104313000	61613000	47113000	48013000
Protein_122	NVQETET	461374000	697374000	582374000	185374000	371374000	211374000	229374000	222374000	344374000	NA	74874000	252374000	1799000	4490200	29074000	2229500	4126700	17074000	459374000	332374000	330374000	99374000	200374000	164374000	335374000	391374000	568374000	154374000	105374000	290374000	510374000	359374000	462374000	187374000	216374000	182374000
Protein_122	RFREPMENMARV	461326000	697326000	582326000	185326000	371326000	211326000	NA	222326000	344326000	98526000	74826000	252326000	1751000	NA	29026000	2181500	4078700	NA	459326000	332326000	330326000	99326000	200326000	NA	335326000	391326000	568326000	154326000	NA	290326000	510326000	359326000	462326000	187326000	NA	182326000
Protein_122	SYGPLLWMNVM	461017000	697017000	582017000	185017000	371017000	NA	229017000	222017000	344017000	98217000	74517000	252017000	NA	4133200	28717000	1872500	NA	16717000	459017000	332017000	330017000	99017000	200017000	164017000	NA	391017000	568017000	NA	105017000	290017000	510017000	359017000	462017000	187017000	216017000	182017000
Protein_122	KMEGIFMQCWT	461018000	697018000	582018000	185018000	371018000	NA	229018000	222018000	NA	98218000	74518000	252018000	1443000	4134200	28718000	1873500	3770700	16718000	459018000	332018000	330018000	99018000	200018000	164018000	335018000	NA	568018000	154018000	NA	290018000	510018000	359018000	462018000	NA	216018000	182018000
Protein_122	DTNNHGTCCAYSKFGLW	NA	697031000	582031000	185031000	371031000	211031000	229031000	222031000	344031000	98231000	74531000	252031000	NA	4147200	28731000	NA	NA	16731000	459031000	NA	330031000	NA	200031000	164031000	335031000	NA	568031000	154031000	NA	290031000	NA	NA	462031000	187031000	NA	182031000
Protein_123	HDTYMKLY	784318000	1390318000	1100318000	430318000	912318000	536318000	338318000	326318000	540318000	121318000	150318000	341318000	1356600	10318000	48018000	1260830	5009000	18718000	NA	648318000	807318000	208318000	427318000	417318000	801318000	876318000	1070318000	357318000	309318000	697318000	1350318000	947318000	936318000	594318000	454318000	NA
Protein_123	VEEIMCRFNCLYI	NA	1390670000	NA	430670000	912670000	536670000	NA	326670000	540670000	121670000	NA	341670000	1708600	10670000	48370000	1612830	5361000	19070000	1040670000	NA	807670000	208670000	427670000	417670000	801670000	876670000	1070670000	357670000	NA	697670000	1350670000	947670000	NA	594670000	454670000	399670000
Protein_123	MNDLCAVHPK	784806000	1390806000	1100806000	430806000	912806000	536806000	338806000	326806000	NA	121806000	150806000	341806000	NA	10806000	NA	1748830	5497000	19206000	NA	648806000	807806000	208806000	427806000	417806000	801806000	876806000	1070806000	357806000	309806000	697806000	1350806000	947806000	936806000	594806000	454806000	399806000
Protein_123	WVNRQHETSAMY	784556000	1390556000	1100556000	430556000	912556000	536556000	NA	NA	540556000	121556000	150556000	341556000	1594600	NA	48256000	1498830	5247000	18956000	1040556000	NA	807556000	NA	427556000	417556000	801556000	876556000	1070556000	357556000	309556000	697556000	1350556000	947556000	936556000	594556000	NA	399556000
Protein_123	MGLQDKPL	784018000	1390018000	1100018000	430018000	912018000	536018000	338018000	326018000	540018000	121018000	150018000	NA	1056600	10018000	47718000	960830	4709000	18418000	1040018000	648018000	NA	208018000	427018000	417018000	801018000	876018000	1070018000	357018000	309018000	697018000	1350018000	947018000	936018000	594018000	454018000	399018000
Protein_124	KYCCMNCD	63904000	124204000	68604000	24804000	72204000	28104000	14604000	NA	15204000	5670300	6143700	16504000	556390	783150	3767800	NA	572110	3278800	24404000	18404000	13604000	4316600	NA	15304000	14904000	16704000	29704000	9918200	9426500	21004000	31004000	10704000	47504000	18204000	8575800	11204000
Protein_124	MDHGHDLSYQE	NA	124975000	NA	25575000	72975000	28875000	15375000	10833300	NA	NA	6914700	17275000	1327390	1554150	4538800	NA	1343110	4049800	25175000	19175000	14375000	5087600	12175000	16075000	15675000	17475000	30475000	10689200	10197500	NA	31775000	11475000	48275000	18975000	9346800	11975000
Protein_125	WVGYQDMFQRLEKQI	326084000	447084000	343084000	NA	NA	130084000	203084000	185084000	311084000	67684000	107084000	230084000	7329700	NA	18284000	1694300	1442900	NA	110084000	92784000	138084000	26784000	73984000	NA	NA	NA	163084000	67884000	43084000	NA	157084000	NA	NA	92384000	85984000	47584000
Protein_126	WDSENW	80172000	37072000	56472000	24472000	29872000	20772000	32672000	45672000	47972000	5610200	14572000	28972000	15372000	4961300	11972000	6436400	1343590	5276800	NA	6690400	4142100	NA	3312700	2179600	NA	NA	NA	2149800	1970100	NA	5045000	2839900	4115500	3300200	3109700	1818100
Protein_126	DVGSGII	80209000	37109000	56509000	24509000	29909000	20809000	32709000	45709000	48009000	5647200	14609000	29009000	15409000	4998300	12009000	6473400	1380590	5313800	NA	6727400	4179100	NA	3349700	2216600	NA	NA	NA	2186800	2007100	NA	5082000	NA	4152500	3337200	3146700	1855100
Protein_127	KAAGQMMTH	NA	NA	NA	NA	18742000	10498400	NA	NA	NA	10842000	12942000	NA	NA	NA	NA	2677300	1492070	2345000	NA	NA	NA	2342500	8824800	2762600	NA	NA	NA	2372200	6072800	5401200	NA	NA	NA	8465000	4219600	2492100
Protein_127	RMFLSIWCSHAGVIHRG	NA	NA	NA	12343000	NA	10699400	NA	NA	NA	11043000	NA	15843000	NA	NA	NA	NA	1693070	NA	NA	NA	NA	2543500	NA	2963600	NA	NA	NA	2573200	6273800	5602200	NA	NA	NA	NA	4420600	2693100
Protein_127	CVEHYKILKMSLG	NA	NA	NA	11435000	18035000	9791400	NA	NA	NA	10135000	12235000	14935000	NA	NA	NA	NA	785070	1638000	NA	NA	NA	1635500	8117800	2055600	NA	NA	NA	1665200	NA	4694200	NA	NA	NA	NA	3512600	1785100
Protein_127	NNQHFCYFDQ	NA	NA	NA	11623000	18223000	9979400	NA	NA	NA	10323000	12423000	15123000	NA	NA	NA	NA	973070	1826000	NA	NA	NA	1823500	8305800	2243600	NA	NA	NA	1853200	NA	4882200	NA	NA	NA	NA	3700600	1973100
Protein_127	NYPTIEDHGMFVSV	NA	NA	NA	NA	18622000	10378400	NA	NA	NA	10722000	12822000	15522000	NA	NA	NA	2557300	1372070	2225000	NA	NA	NA	2222500	8704800	2642600	NA	NA	NA	2252200	5952800	NA	NA	NA	NA	8345000	4099600	2372100
Protein_127	EMEQGLYGGCVGE	NA	NA	NA	11694000	18294000	NA	NA	NA	NA	10394000	12494000	15194000	NA	NA	NA	2229300	1044070	NA	NA	NA	NA	1894500	8376800	2314600	NA	NA	NA	1924200	5624800	4953200	NA	NA	NA	8017000	3771600	2044100
Protein_127	VRMIHHANVR	NA	NA	NA	11756000	18356000	10112400	NA	NA	NA	10456000	12556000	15256000	NA	NA	NA	2291300	1106070	1959000	NA	NA	NA	NA	8438800	2376600	NA	NA	NA	1986200	NA	5015200	NA	NA	NA	8079000	3833600	NA
Protein_127	WDHMFFHDNC	NA	NA	NA	11797000	18397000	10153400	NA	NA	NA	10497000	12597000	15297000	NA	NA	NA	NA	1147070	2000000	NA	NA	NA	NA	8479800	2417600	NA	NA	NA	2027200	5727800	5056200	NA	NA	NA	8120000	3874600	2147100
Protein_127	DNQSVHANLTFFVYT	NA	NA	NA	11612000	NA	9968400	NA	NA	NA	10312000	12412000	15112000	NA	NA	NA	2147300	962070	1815000	NA	NA	NA	1812500	8294800	2232600	NA	NA	NA	1842200	5542800	4871200	NA	NA	NA	NA	3689600	NA
Protein_128	VVNMGE	67059000	106259000	101259000	21759000	40359000	20159000	33559000	30859000	57759000	9168800	8091300	23959000	NA	NA	3731400	NA	941130	NA	46259000	45559000	49859000	10559000	12459000	11259000	56059000	31759000	61159000	10759000	11959000	58059000	76759000	59559000	61459000	18959000	26059000	18659000
Protein_128	FHRHGFEICACERCSS	66804000	106004000	NA	21504000	40104000	19904000	NA	30604000	NA	8913800	7836300	23704000	NA	NA	3476400	NA	686130	NA	46004000	45304000	NA	10304000	12204000	11004000	55804000	31504000	NA	10504000	NA	57804000	76504000	NA	61204000	NA	25804000	18404000
Protein_128	HYGVIYHPKRMYDSL	67688000	106888000	101888000	22388000	40988000	20788000	34188000	31488000	NA	NA	8720300	24588000	NA	NA	4360400	NA	NA	NA	46888000	46188000	50488000	11188000	NA	NA	56688000	32388000	61788000	NA	12588000	58688000	77388000	60188000	62088000	19588000	26688000	NA
Protein_128	NYTGCDKVSICMM	67279000	106479000	101479000	21979000	40579000	20379000	33779000	31079000	NA	9388800	8311300	24179000	NA	NA	3951400	NA	NA	NA	NA	45779000	50079000	10779000	12679000	11479000	56279000	31979000	NA	NA	12179000	58279000	76979000	59779000	NA	19179000	26279000	18879000
Protein_129	GSRGAECLRMQRHDQEDI	73763000	85163000	85563000	9175100	NA	33363000	47163000	35863000	87163000	NA	7890300	NA	NA	NA	6867600	NA	NA	2250200	NA	16563000	NA	6899100	8378900	NA	27563000	24263000	26163000	12863000	NA	25863000	NA	NA	22263000	NA	16863000	12863000
Protein_129	YDWEEWIWWVNEW	73409000	84809000	85209000	NA	54909000	33009000	46809000	35509000	NA	10709000	7536300	23509000	NA	NA	NA	NA	NA	1896200	14209000	16209000	8880800	6545100	8024900	18409000	27209000	23909000	25809000	12509000	8388300	NA	24809000	17609000	21909000	NA	NA	12509000
Protein_129	QYPTSG	73274000	84674000	85074000	8686100	54774000	32874000	46674000	35374000	86674000	10574000	7401300	23374000	NA	NA	6378600	NA	NA	1761200	14074000	16074000	8745800	6410100	7889900	18274000	27074000	23774000	25674000	12374000	8253300	25374000	24674000	17474000	21774000	24074000	16374000	12374000
Protein_129	DRIGPVCHG	73711000	85111000	85511000	9123100	55211000	33311000	47111000	35811000	87111000	11011000	7838300	23811000	NA	NA	6815600	NA	NA	2198200	NA	16511000	9182800	6847100	NA	18711000	27511000	24211000	26111000	12811000	8690300	25811000	25111000	NA	22211000	24511000	16811000	12811000
Protein_129	QFYAFCLEWVF	73534000	84934000	85334000	8946100	55034000	33134000	46934000	35634000	86934000	10834000	7661300	23634000	NA	NA	6638600	NA	NA	NA	14334000	16334000	9005800	6670100	8149900	18534000	NA	24034000	25934000	12634000	8513300	NA	NA	17734000	22034000	24334000	16634000	12634000
Protein_129	WSSVYDSP	73651000	85051000	85451000	9063100	55151000	33251000	47051000	35751000	NA	10951000	7778300	NA	NA	NA	6755600	NA	NA	2138200	14451000	16451000	9122800	6787100	8266900	18651000	27451000	24151000	26051000	12751000	8630300	25751000	25051000	17851000	22151000	24451000	16751000	12751000
Protein_129	PWRKNNMALIRKHEMHFG	NA	84373000	84773000	NA	54473000	32573000	46373000	NA	NA	10273000	7100300	23073000	NA	NA	6077600	NA	NA	NA	NA	15773000	8444800	6109100	7588900	17973000	26773000	23473000	25373000	NA	7952300	25073000	NA	NA	NA	NA	16073000	12073000
Protein_130	FFHGQQKIG	709064000	1090064000	NA	333064000	605064000	354064000	647064000	616064000	833064000	253064000	303064000	471064000	1530064000	931064000	725064000	380064000	NA	343064000	700064000	421064000	566064000	182064000	253064000	296064000	559064000	NA	862064000	244064000	207064000	428064000	862064000	698064000	748064000	380064000	388064000	286064000
Protein_130	HNTKIEECVG	709032000	1090032000	816032000	NA	605032000	354032000	647032000	616032000	833032000	253032000	303032000	471032000	1530032000	931032000	725032000	380032000	283032000	343032000	700032000	421032000	566032000	NA	253032000	296032000	559032000	549032000	NA	244032000	207032000	428032000	862032000	698032000	NA	380032000	388032000	286032000
Protein_130	GPHDYC	709068000	1090068000	816068000	333068000	605068000	354068000	647068000	616068000	833068000	253068000	303068000	471068000	1530068000	931068000	725068000	380068000	283068000	343068000	700068000	421068000	566068000	182068000	253068000	296068000	559068000	549068000	862068000	244068000	207068000	428068000	862068000	698068000	748068000	380068000	388068000	286068000
Protein_131	FRSNGWPESMTMWWYN	69583000	135183000	17783000	NA	25083000	15683000	9763800	13083000	28783000	NA	5127300	20883000	NA	6425400	18883000	2679900	NA	1920000	31983000	52583000	NA	9379200	43383000	26983000	53983000	NA	69683000	NA	21583000	NA	77983000	93383000	62183000	39083000	NA	NA
Protein_131	PVQQWDWKCR	69412000	135012000	17612000	NA	24912000	15512000	9592800	12912000	28612000	1620800	4956300	20712000	10112000	6254400	18712000	NA	NA	1749000	31812000	NA	42512000	9208200	43212000	26812000	53812000	53512000	69512000	19412000	21412000	40212000	77812000	93212000	62012000	38912000	NA	18012000
Protein_131	NNYTGYPFFHTDDE	69570000	135170000	17770000	13070000	25070000	NA	9750800	13070000	28770000	1778800	NA	20870000	NA	6412400	18870000	2666900	NA	1907000	31970000	52570000	NA	9366200	43370000	NA	NA	53670000	69670000	19570000	21570000	NA	77970000	NA	62170000	39070000	17170000	18170000
Protein_131	LNSWWQESTNSHLMHK	70002000	135602000	18202000	13502000	NA	16102000	NA	13502000	29202000	2210800	5546300	NA	10702000	NA	NA	3098900	NA	2339000	32402000	NA	43102000	9798200	43802000	NA	54402000	NA	70102000	20002000	22002000	NA	NA	93802000	62602000	39502000	17602000	18602000
Protein_131	VKADPTPKG	69601000	135201000	17801000	13101000	25101000	15701000	9781800	13101000	28801000	1809800	5145300	20901000	10301000	6443400	18901000	2697900	NA	1938000	NA	52601000	42701000	NA	43401000	27001000	54001000	53701000	69701000	19601000	21601000	40401000	NA	93401000	62201000	39101000	17201000	18201000
Protein_131	ELATAPEHYSGEDIGCIR	70239000	NA	NA	13739000	25739000	16339000	10419800	13739000	29439000	2447800	5783300	NA	10939000	7081400	NA	3335900	NA	2576000	NA	53239000	NA	10035200	44039000	27639000	NA	54339000	NA	20239000	NA	41039000	78639000	NA	62839000	39739000	NA	NA
Protein_131	ASCCGWH	70107000	135707000	18307000	13607000	NA	16207000	10287800	13607000	29307000	2315800	5651300	21407000	10807000	6949400	19407000	3203900	NA	2444000	32507000	53107000	43207000	9903200	43907000	27507000	54507000	54207000	70207000	20107000	22107000	40907000	78507000	93907000	62707000	39607000	17707000	18707000
Protein_131	ATASTC	70323000	135923000	18523000	13823000	25823000	16423000	10503800	13823000	29523000	2531800	5867300	21623000	11023000	7165400	19623000	3419900	NA	2660000	32723000	53323000	43423000	10119200	44123000	27723000	54723000	54423000	70423000	20323000	22323000	41123000	78723000	94123000	62923000	39823000	17923000	18923000
Protein_131	DEPDVPQKFWMC	70347000	135947000	NA	13847000	25847000	NA	10527800	NA	29547000	NA	5891300	21647000	11047000	7189400	19647000	3443900	NA	2684000	32747000	53347000	43447000	10143200	44147000	27747000	54747000	54447000	70447000	20347000	NA	41147000	78747000	NA	62947000	39847000	17947000	18947000
Protein_131	REKQMR	69480000	135080000	17680000	12980000	24980000	15580000	9660800	12980000	28680000	1688800	5024300	20780000	10180000	6322400	18780000	2576900	NA	1817000	31880000	52480000	42580000	9276200	43280000	26880000	53880000	53580000	69580000	19480000	21480000	40280000	77880000	93280000	62080000	38980000	17080000	18080000
Protein_132	LCHGHIDV	26256000	40556000	32356000	17956000	28456000	NA	NA	NA	1602800	NA	1399200	1731300	NA	NA	3129300	541830	518260	2085600	36556000	34856000	20856000	NA	10044600	18956000	29656000	27456000	35456000	14956000	21356000	15156000	57156000	20456000	39556000	39356000	20956000	21056000
Protein_132	YAYVHYMQYPHWECHG	26458000	NA	NA	NA	28658000	NA	NA	NA	1804800	NA	1601200	1933300	NA	NA	NA	NA	720260	2287600	36758000	35058000	NA	8824700	10246600	19158000	29858000	27658000	35658000	NA	21558000	15358000	57358000	20658000	NA	39558000	21158000	21258000
Protein_132	DKCTPKFFI	26485000	40785000	32585000	18185000	28685000	16585000	NA	NA	1831800	NA	1628200	NA	NA	NA	3358300	770830	NA	2314600	36785000	35085000	21085000	8851700	10273600	19185000	29885000	27685000	35685000	15185000	NA	15385000	57385000	20685000	39785000	39585000	21185000	21285000
Protein_132	GDYQFMILYEMWIDV	26464000	40764000	32564000	18164000	28664000	16564000	NA	NA	1810800	NA	NA	1939300	NA	NA	3337300	749830	NA	2293600	36764000	35064000	NA	8830700	NA	19164000	29864000	NA	NA	15164000	21564000	15364000	57364000	20664000	39764000	39564000	21164000	NA
Protein_132	MFYQNGARLVFI	26455000	40755000	32555000	18155000	NA	NA	NA	NA	1801800	NA	1598200	1930300	NA	NA	3328300	740830	717260	2284600	36755000	35055000	21055000	8821700	10243600	19155000	29855000	27655000	35655000	15155000	21555000	15355000	57355000	20655000	NA	NA	NA	21255000
Protein_133	WNEEAIFME	56301000	NA	73601000	38501000	53601000	40801000	15101000	NA	45601000	7651200	14901000	16601000	50301000	4830400	4529800	12801000	1344300	4491400	367301000	NA	225301000	85801000	228301000	153301000	275301000	240301000	416301000	184301000	122301000	352301000	388301000	304301000	370301000	279301000	248301000	188301000
Protein_133	DQRPALINAPHH	56893000	55793000	74193000	39093000	54193000	41393000	15693000	33393000	46193000	8243200	15493000	17193000	50893000	NA	5121800	13393000	NA	NA	367893000	279893000	225893000	NA	228893000	153893000	NA	240893000	NA	184893000	122893000	352893000	388893000	304893000	370893000	279893000	248893000	188893000
Protein_134	GKQTIAHT	566179000	441179000	493179000	217179000	260179000	188179000	366179000	341179000	NA	137179000	197179000	274179000	376179000	115179000	117179000	85379000	24479000	60379000	204179000	213179000	163179000	58379000	97879000	NA	136179000	161179000	287179000	81679000	80679000	174179000	288179000	208179000	215179000	157179000	134179000	85679000
Protein_134	RYIDCD	566243000	441243000	493243000	217243000	260243000	188243000	366243000	341243000	433243000	137243000	197243000	274243000	376243000	115243000	117243000	85443000	24543000	60443000	204243000	213243000	163243000	58443000	97943000	70343000	136243000	161243000	287243000	81743000	80743000	174243000	288243000	208243000	215243000	157243000	134243000	85743000
Protein_134	WIDQVRH	566075000	441075000	493075000	217075000	260075000	188075000	366075000	341075000	433075000	137075000	197075000	274075000	376075000	115075000	117075000	85275000	24375000	60275000	204075000	213075000	163075000	NA	97775000	70175000	136075000	161075000	287075000	81575000	80575000	174075000	288075000	208075000	215075000	157075000	134075000	85575000
Protein_134	CMWRFPYWPFRMKY	566121000	441121000	NA	217121000	NA	188121000	366121000	341121000	433121000	137121000	197121000	274121000	376121000	115121000	NA	NA	24421000	60321000	204121000	213121000	NA	58321000	97821000	70221000	136121000	161121000	NA	81621000	80621000	NA	288121000	208121000	215121000	NA	134121000	85621000
Protein_134	VYNGAGCNGDYWDWPDY	566159000	441159000	493159000	217159000	260159000	188159000	NA	NA	NA	NA	197159000	274159000	376159000	NA	117159000	NA	24459000	60359000	204159000	NA	NA	58359000	NA	70259000	136159000	NA	287159000	81659000	80659000	174159000	288159000	208159000	NA	157159000	134159000	85659000
Protein_134	DPHNSWMQGNA	566144000	NA	493144000	217144000	260144000	188144000	366144000	341144000	433144000	137144000	197144000	274144000	376144000	115144000	117144000	85344000	24444000	NA	204144000	213144000	NA	58344000	97844000	70244000	NA	161144000	287144000	NA	80644000	174144000	288144000	208144000	215144000	157144000	134144000	85644000
Protein_134	CHVMCMLHNHHYEIT	NA	441208000	493208000	217208000	260208000	188208000	366208000	NA	433208000	137208000	197208000	274208000	376208000	115208000	117208000	85408000	24508000	60408000	NA	NA	NA	58408000	NA	70308000	136208000	NA	287208000	81708000	80708000	174208000	288208000	208208000	NA	157208000	NA	85708000
Protein_134	QHNKRSVAFK	566765000	441765000	493765000	217765000	260765000	188765000	NA	341765000	433765000	137765000	197765000	274765000	376765000	115765000	117765000	85965000	25065000	60965000	204765000	213765000	NA	58965000	NA	70865000	136765000	161765000	287765000	82265000	81265000	174765000	288765000	208765000	NA	157765000	134765000	86265000
Protein_135	TTCKFVETMLRDTRWHG	26969000	23669000	NA	14269000	NA	6710500	32369000	36769000	40969000	12669000	11569000	20969000	NA	2392000	6375100	5131700	3809200	NA	16169000	11069000	11769000	3555800	NA	12769000	23369000	23669000	NA	3556400	NA	19169000	NA	13769000	NA	13969000	NA	NA
Protein_136	LVDGYHYCIKTRKAGCH	NA	403640000	313640000	111640000	248640000	NA	140640000	120640000	224640000	NA	NA	100040000	11140000	13440000	23940000	2182800	4430100	NA	201640000	NA	NA	NA	91840000	97040000	211640000	186640000	281640000	NA	NA	199640000	NA	313640000	230640000	153640000	126640000	101640000
Protein_136	QVFCVMNGYQN	290782000	403782000	NA	111782000	248782000	125782000	140782000	120782000	224782000	NA	42982000	100182000	11282000	13582000	24082000	2324800	NA	5459800	201782000	159782000	200782000	59082000	NA	97182000	211782000	186782000	281782000	87682000	NA	199782000	305782000	313782000	230782000	153782000	126782000	101782000
Protein_137	KCFMYVSNHC	77801000	121601000	101601000	27401000	64501000	28001000	23201000	11601000	32701000	4690300	8188800	16201000	NA	NA	NA	NA	NA	3030000	28101000	32901000	40601000	NA	18901000	23101000	33801000	NA	39901000	10181800	NA	40001000	41101000	51201000	92601000	26501000	28501000	17401000
Protein_137	MWEKSNISAQSPESIWVT	77996000	121796000	101796000	NA	NA	28196000	23396000	NA	32896000	4885300	8383800	16396000	NA	NA	NA	NA	1355990	3225000	NA	33096000	40796000	NA	19096000	23296000	NA	NA	40096000	10376800	3145900	NA	NA	51396000	92796000	26696000	NA	NA
Protein_138	QIPDTPI	NA	NA	NA	834774000	1800774000	984774000	NA	NA	NA	626774000	773774000	1430774000	NA	NA	NA	121774000	87074000	180774000	NA	NA	NA	NA	453774000	492774000	NA	NA	NA	423774000	344774000	904774000	NA	NA	NA	635774000	668774000	547774000
Protein_138	CIEKRTYLYKSGAY	NA	NA	NA	834600000	1800600000	984600000	NA	NA	NA	626600000	773600000	1430600000	NA	NA	NA	NA	86900000	180600000	NA	NA	NA	290600000	NA	492600000	NA	NA	NA	423600000	344600000	904600000	NA	NA	NA	NA	668600000	547600000
Protein_138	IHEIHINEKAIGNHMQMH	NA	NA	NA	834159000	1800159000	984159000	NA	NA	NA	626159000	773159000	1430159000	NA	NA	NA	121159000	86459000	NA	NA	NA	NA	290159000	453159000	492159000	NA	NA	NA	423159000	344159000	NA	NA	NA	NA	NA	NA	547159000
Protein_138	EYFQHNPTGYAY	NA	NA	NA	834919000	NA	NA	NA	NA	NA	626919000	773919000	1430919000	NA	NA	NA	121919000	87219000	180919000	NA	NA	NA	290919000	453919000	NA	NA	NA	NA	423919000	344919000	NA	NA	NA	NA	635919000	NA	547919000
Protein_138	VIPCRSWRFMIYKAP	NA	NA	NA	834932000	1800932000	984932000	NA	NA	NA	626932000	773932000	1430932000	NA	NA	NA	121932000	87232000	NA	NA	NA	NA	290932000	453932000	492932000	NA	NA	NA	NA	344932000	904932000	NA	NA	NA	635932000	668932000	547932000
Protein_138	QATCNGFWMPKIELWC	NA	NA	NA	834925000	NA	984925000	NA	NA	NA	626925000	773925000	1430925000	NA	NA	NA	121925000	87225000	NA	NA	NA	NA	NA	453925000	492925000	NA	NA	NA	NA	344925000	904925000	NA	NA	NA	NA	668925000	547925000
Protein_138	MPNTTHILDVEQQWLQ	NA	NA	NA	NA	NA	984233000	NA	NA	NA	626233000	773233000	1430233000	NA	NA	NA	121233000	86533000	NA	NA	NA	NA	290233000	NA	492233000	NA	NA	NA	423233000	344233000	904233000	NA	NA	NA	635233000	668233000	547233000
Protein_138	YLSHIGIWW	NA	NA	NA	834341000	1800341000	984341000	NA	NA	NA	626341000	773341000	1430341000	NA	NA	NA	121341000	86641000	180341000	NA	NA	NA	290341000	453341000	492341000	NA	NA	NA	423341000	344341000	904341000	NA	NA	NA	635341000	668341000	547341000
Protein_138	QTIPNDEHKARNWM	NA	NA	NA	834538000	NA	984538000	NA	NA	NA	626538000	773538000	NA	NA	NA	NA	121538000	86838000	180538000	NA	NA	NA	290538000	NA	NA	NA	NA	NA	423538000	344538000	904538000	NA	NA	NA	635538000	NA	547538000
Protein_139	RQMCDEWCENWEQW	286678000	398678000	332678000	NA	NA	NA	324678000	247678000	NA	NA	NA	NA	28078000	19678000	41378000	NA	NA	NA	NA	157678000	277678000	NA	NA	NA	256678000	214678000	381678000	NA	NA	NA	NA	335678000	NA	NA	NA	NA
Protein_139	CVNKCWS	286585000	398585000	332585000	NA	NA	NA	324585000	247585000	388585000	NA	NA	NA	27985000	19585000	41285000	NA	NA	NA	210585000	157585000	277585000	NA	NA	NA	256585000	214585000	381585000	NA	NA	NA	393585000	335585000	272585000	NA	NA	NA
Protein_139	TFTIMYWWY	286218000	398218000	332218000	NA	NA	NA	324218000	247218000	388218000	NA	NA	NA	27618000	NA	40918000	NA	NA	NA	210218000	157218000	277218000	NA	NA	NA	256218000	214218000	381218000	NA	NA	NA	393218000	NA	272218000	NA	NA	NA
Protein_140	RHGFAQHCVSAE	NA	43698000	34698000	NA	35398000	27798000	4320000	4264500	6589600	1658000	NA	7150100	NA	NA	NA	1602050	NA	4561200	43998000	30098000	32398000	11498000	NA	36898000	39298000	18598000	36498000	15398000	9188300	36698000	46598000	44398000	44098000	50798000	NA	33598000
Protein_140	PMTCMTSCKGD	25062000	43862000	34862000	28262000	NA	NA	4484000	4428500	6753600	1822000	NA	7314100	NA	NA	3921200	NA	NA	4725200	44162000	30262000	32562000	11662000	34962000	37062000	39462000	18762000	36662000	15562000	9352300	36862000	NA	44562000	44262000	50962000	56562000	33762000
Protein_140	EYPRWGK	24583000	43383000	34383000	27783000	35083000	27483000	4005000	3949500	6274600	1343000	NA	6835100	NA	NA	NA	1287050	NA	4246200	43683000	29783000	32083000	11183000	34483000	36583000	38983000	18283000	36183000	15083000	8873300	36383000	46283000	44083000	43783000	50483000	56083000	33283000
Protein_140	ASPMNHMCAEHLES	24711000	NA	34511000	27911000	35211000	27611000	NA	4077500	6402600	1471000	NA	6963100	NA	NA	3570200	1415050	NA	4374200	43811000	29911000	32211000	11311000	NA	36711000	39111000	18411000	36311000	15211000	NA	36511000	46411000	44211000	43911000	NA	56211000	33411000
Protein_141	QHHDLLQY	NA	NA	NA	356362000	596362000	295362000	NA	NA	NA	199362000	255362000	499362000	NA	NA	NA	10962000	10269700	43462000	NA	NA	NA	125362000	242362000	209362000	NA	NA	NA	254362000	NA	488362000	NA	NA	NA	388362000	387362000	282362000
Protein_141	LHKYWNSFHHSEIRVQGF	NA	NA	NA	NA	596654000	295654000	NA	NA	NA	199654000	255654000	499654000	NA	NA	NA	11254000	NA	43754000	NA	NA	NA	125654000	242654000	209654000	NA	NA	NA	254654000	178654000	NA	NA	NA	NA	NA	NA	282654000
Protein_141	KAADMGKMEANHKEF	NA	NA	NA	356553000	596553000	295553000	NA	NA	NA	199553000	255553000	499553000	NA	NA	NA	11153000	10460700	43653000	NA	NA	NA	NA	242553000	209553000	NA	NA	NA	NA	178553000	488553000	NA	NA	NA	388553000	NA	282553000
Protein_142	YENKEQYWQSNEHCFQY	164402000	165402000	167402000	NA	NA	NA	NA	160402000	154402000	NA	NA	NA	NA	101402000	50802000	NA	NA	NA	NA	201402000	219402000	NA	NA	NA	249402000	299402000	NA	NA	NA	NA	321402000	265402000	281402000	NA	NA	NA
Protein_142	QMCECCYTVAYLEFCM	164410000	165410000	167410000	NA	NA	NA	162410000	160410000	154410000	NA	NA	NA	137410000	101410000	NA	NA	NA	NA	298410000	201410000	NA	NA	NA	NA	249410000	NA	328410000	NA	NA	NA	NA	NA	281410000	NA	NA	NA
Protein_142	KLEDHIHQWC	164861000	165861000	167861000	NA	NA	NA	162861000	160861000	154861000	NA	NA	NA	137861000	NA	51261000	NA	NA	NA	298861000	201861000	219861000	NA	NA	NA	249861000	299861000	328861000	NA	NA	NA	NA	NA	281861000	NA	NA	NA
Protein_142	MNRLIWVNRMM	164806000	165806000	167806000	NA	NA	NA	162806000	160806000	154806000	NA	NA	NA	137806000	101806000	51206000	NA	NA	NA	298806000	201806000	219806000	NA	NA	NA	249806000	NA	328806000	NA	NA	NA	321806000	NA	281806000	NA	NA	NA
Protein_142	ENHQCLGADEPWNMSH	164596000	165596000	167596000	NA	NA	NA	162596000	NA	154596000	NA	NA	NA	137596000	101596000	50996000	NA	NA	NA	NA	201596000	219596000	NA	NA	NA	249596000	NA	328596000	NA	NA	NA	321596000	265596000	281596000	NA	NA	NA
Protein_142	VCAGACDFHICRWIIC	164946000	165946000	167946000	NA	NA	NA	162946000	NA	NA	NA	NA	NA	137946000	101946000	NA	NA	NA	NA	298946000	NA	219946000	NA	NA	NA	249946000	299946000	328946000	NA	NA	NA	321946000	NA	281946000	NA	NA	NA
Protein_143	KFALEFVPEQMY	NA	NA	NA	48340000	105840000	48340000	NA	NA	NA	76240000	NA	123840000	NA	NA	NA	NA	5187200	10463600	NA	NA	NA	NA	28640000	36040000	NA	NA	NA	45840000	30040000	51240000	NA	NA	NA	55840000	38540000	38440000
Protein_143	CRPWLGYMI	NA	NA	NA	47827000	105327000	47827000	NA	NA	NA	75727000	84127000	123327000	NA	NA	NA	4592100	4674200	9950600	NA	NA	NA	14427000	28127000	35527000	NA	NA	NA	45327000	29527000	50727000	NA	NA	NA	55327000	38027000	37927000
Protein_143	RAVNNEKGCDGLRKFSNS	NA	NA	NA	47921000	105421000	47921000	NA	NA	NA	NA	NA	123421000	NA	NA	NA	4686100	4768200	10044600	NA	NA	NA	14521000	28221000	35621000	NA	NA	NA	45421000	29621000	50821000	NA	NA	NA	55421000	38121000	38021000
Protein_144	IFNCNREASD	9362300	NA	10007500	3577600	5523100	2527500	8632300	10036800	13516000	NA	3065600	NA	1692900	NA	1599800	NA	NA	1083800	6704400	1850700	5604600	NA	1927400	1667100	6070500	7081200	9149000	NA	NA	3071900	8616400	6183900	4531000	2325600	3305900	1786800
Protein_144	IEEMGH	9856300	13510000	10501500	4071600	6017100	3021500	9126300	10530800	14010000	3843000	3559600	6410200	2186900	NA	2093800	NA	NA	1577800	7198400	2344700	6098600	NA	2421400	2161100	6564500	7575200	9643000	NA	NA	3565900	9110400	6677900	5025000	2819600	3799900	2280800
Protein_144	WPYEFPNYMYLGVLEKPH	9843300	NA	NA	NA	6004100	NA	9113300	10517800	13997000	3830000	3546600	6397200	2173900	NA	2080800	NA	NA	NA	7185400	2331700	NA	NA	2408400	2148100	6551500	NA	9630000	NA	NA	3552900	9097400	NA	5012000	2806600	NA	NA
Protein_144	QWGHIL	9479300	13133000	10124500	3694600	5640100	2644500	8749300	10153800	13633000	3466000	3182600	6033200	1809900	NA	1716800	NA	NA	1200800	6821400	1967700	5721600	NA	2044400	1784100	6187500	7198200	9266000	NA	NA	3188900	8733400	6300900	4648000	2442600	3422900	1903800
Protein_144	ITVSHTRENN	9468300	13122000	10113500	3683600	5629100	NA	8738300	10142800	13622000	3455000	3171600	6022200	1798900	NA	1705800	NA	NA	NA	6810400	1956700	5710600	NA	2033400	1773100	6176500	NA	9255000	NA	NA	NA	8722400	6289900	4637000	2431600	3411900	1892800
Protein_145	KREYYNNNKTG	NA	NA	NA	2252400	13285000	NA	NA	NA	NA	NA	11485000	6838300	NA	NA	NA	495720	404110	NA	NA	NA	NA	1941400	1995300	NA	NA	NA	NA	NA	3971900	5255300	NA	NA	NA	2159200	6322300	2877200
Protein_145	DIIWQIWIRPLQT	NA	NA	NA	2513400	13546000	NA	NA	NA	NA	NA	NA	7099300	NA	NA	NA	NA	665110	NA	NA	NA	NA	2202400	2256300	NA	NA	NA	NA	2616700	4232900	5516300	NA	NA	NA	2420200	6583300	NA
Protein_145	EYMPIF	NA	NA	NA	3136400	14169000	NA	NA	NA	NA	NA	12369000	7722300	NA	NA	NA	1379720	1288110	NA	NA	NA	NA	2825400	2879300	NA	NA	NA	NA	3239700	4855900	6139300	NA	NA	NA	3043200	7206300	3761200
Protein_145	PWRGLVL	NA	NA	NA	2208400	13241000	NA	NA	NA	NA	NA	11441000	6794300	NA	NA	NA	451720	360110	NA	NA	NA	NA	NA	1951300	NA	NA	NA	NA	2311700	3927900	5211300	NA	NA	NA	2115200	6278300	2833200
Protein_145	PKHIFSMRHA	NA	NA	NA	2854400	13887000	NA	NA	NA	NA	NA	12087000	7440300	NA	NA	NA	1097720	NA	NA	NA	NA	NA	2543400	2597300	NA	NA	NA	NA	2957700	4573900	5857300	NA	NA	NA	2761200	NA	3479200
Protein_145	SVLHKWTECAVVVDRQI	NA	NA	NA	NA	13803000	NA	NA	NA	NA	NA	12003000	NA	NA	NA	NA	1013720	NA	NA	NA	NA	NA	2459400	2513300	NA	NA	NA	NA	2873700	4489900	5773300	NA	NA	NA	NA	6840300	NA
Protein_146	PTCVMVHPPKWQFYV	1380776000	NA	963776000	NA	NA	NA	672776000	1420776000	NA	219776000	683776000	650776000	893776000	818776000	NA	NA	192776000	221776000	1390776000	1140776000	1070776000	311776000	589776000	502776000	924776000	940776000	NA	405776000	340776000	601776000	NA	989776000	1160776000	451776000	502776000	464776000
Protein_146	AQMWVEWAYKCFT	1380052000	1540052000	NA	NA	796052000	375052000	672052000	1420052000	1190052000	NA	683052000	NA	893052000	NA	688052000	222052000	192052000	221052000	1390052000	1140052000	1070052000	311052000	589052000	502052000	924052000	NA	982052000	405052000	340052000	NA	1290052000	989052000	1160052000	451052000	502052000	464052000
Protein_146	YCWTDADRMCFETTPHKR	1380589000	NA	963589000	631589000	NA	375589000	672589000	1420589000	NA	219589000	683589000	NA	893589000	818589000	688589000	222589000	192589000	221589000	NA	1140589000	NA	311589000	NA	502589000	NA	NA	982589000	405589000	340589000	601589000	1290589000	NA	1160589000	NA	NA	464589000
Protein_146	TYADIN	1380453000	1540453000	963453000	631453000	796453000	375453000	672453000	1420453000	1190453000	219453000	683453000	650453000	893453000	818453000	688453000	222453000	192453000	221453000	1390453000	1140453000	1070453000	311453000	589453000	502453000	924453000	940453000	982453000	405453000	340453000	601453000	1290453000	989453000	1160453000	451453000	502453000	464453000
Protein_146	MVWGYLHDNKKTKWMASP	NA	NA	963384000	631384000	796384000	375384000	672384000	NA	1190384000	NA	NA	650384000	893384000	NA	688384000	222384000	192384000	221384000	1390384000	NA	1070384000	NA	589384000	502384000	924384000	NA	982384000	405384000	NA	601384000	1290384000	989384000	1160384000	NA	502384000	NA
Protein_146	YTMWRLSTEPLALKESI	NA	NA	963628000	631628000	796628000	375628000	672628000	NA	NA	219628000	NA	650628000	NA	818628000	NA	222628000	192628000	221628000	1390628000	1140628000	NA	311628000	589628000	502628000	NA	NA	982628000	405628000	340628000	601628000	1290628000	989628000	NA	451628000	502628000	464628000
Protein_146	KRTNPLRASDWDNMPACL	1380665000	NA	NA	631665000	796665000	375665000	NA	1420665000	1190665000	NA	683665000	650665000	NA	818665000	688665000	222665000	192665000	221665000	1390665000	1140665000	1070665000	311665000	589665000	NA	924665000	NA	982665000	405665000	NA	601665000	1290665000	NA	NA	NA	502665000	NA
Protein_146	HALECNPMMSCLSIFIM	1380027000	NA	963027000	631027000	NA	375027000	672027000	NA	1190027000	NA	683027000	NA	NA	NA	688027000	222027000	NA	NA	1390027000	1140027000	1070027000	311027000	589027000	502027000	924027000	940027000	982027000	NA	NA	601027000	1290027000	989027000	1160027000	451027000	502027000	464027000
Protein_146	PWQNEFSC	1380632000	1540632000	NA	631632000	796632000	375632000	672632000	1420632000	NA	219632000	683632000	650632000	893632000	818632000	688632000	222632000	192632000	221632000	1390632000	1140632000	1070632000	311632000	589632000	502632000	924632000	940632000	982632000	405632000	340632000	601632000	1290632000	989632000	1160632000	451632000	502632000	464632000
Protein_147	ENGFRHNCPGLHYPLV	417318000	537318000	497318000	NA	NA	NA	NA	NA	569318000	NA	NA	NA	113318000	93518000	102318000	NA	NA	NA	NA	240318000	NA	NA	NA	NA	179318000	95818000	271318000	NA	NA	NA	NA	423318000	291318000	NA	NA	NA
Protein_147	GLQLNV	417642000	537642000	497642000	NA	NA	NA	437642000	431642000	569642000	NA	NA	NA	113642000	93842000	102642000	NA	NA	NA	141642000	240642000	317642000	NA	NA	NA	179642000	96142000	271642000	NA	NA	NA	294642000	423642000	291642000	NA	NA	NA
Protein_147	NPDLREG	417549000	537549000	497549000	NA	NA	NA	437549000	431549000	569549000	NA	NA	NA	113549000	93749000	102549000	NA	NA	NA	141549000	240549000	317549000	NA	NA	NA	179549000	96049000	271549000	NA	NA	NA	294549000	423549000	291549000	NA	NA	NA
Protein_147	FKMGTCLALD	417955000	537955000	497955000	NA	NA	NA	437955000	431955000	NA	NA	NA	NA	113955000	94155000	102955000	NA	NA	NA	141955000	240955000	317955000	NA	NA	NA	179955000	96455000	271955000	NA	NA	NA	294955000	423955000	291955000	NA	NA	NA
Protein_147	AMHPLYVSIS	417129000	NA	497129000	NA	NA	NA	NA	431129000	569129000	NA	NA	NA	113129000	93329000	102129000	NA	NA	NA	141129000	240129000	317129000	NA	NA	NA	179129000	95629000	NA	NA	NA	NA	294129000	423129000	291129000	NA	NA	NA
Protein_147	MIQLGYF	417211000	537211000	497211000	NA	NA	NA	437211000	431211000	569211000	NA	NA	NA	113211000	93411000	102211000	NA	NA	NA	141211000	240211000	317211000	NA	NA	NA	179211000	95711000	271211000	NA	NA	NA	294211000	NA	291211000	NA	NA	NA
Protein_147	TLGRLNQCPA	417343000	537343000	497343000	NA	NA	NA	437343000	431343000	569343000	NA	NA	NA	113343000	93543000	102343000	NA	NA	NA	141343000	240343000	317343000	NA	NA	NA	179343000	NA	271343000	NA	NA	NA	294343000	423343000	291343000	NA	NA	NA
Protein_148	DKDCNIVY	NA	NA	NA	NA	231479000	104479000	NA	NA	NA	25879000	73579000	153479000	NA	NA	NA	11779000	8474800	28679000	NA	NA	NA	21179000	52079000	45179000	NA	NA	NA	49679000	34779000	95679000	NA	NA	NA	69279000	NA	52379000
Protein_148	WPWDDMIDLWIEIYRKN	NA	NA	NA	NA	NA	NA	NA	NA	NA	25902000	73602000	153502000	NA	NA	NA	11802000	8497800	28702000	NA	NA	NA	21202000	NA	45202000	NA	NA	NA	49702000	34802000	NA	NA	NA	NA	NA	54302000	52402000
Protein_149	MVQRSHNTKTNIQVYPF	7560391000	12400391000	NA	NA	7120391000	3730391000	NA	NA	3420391000	732391000	NA	NA	NA	260391000	999391000	61391000	57991000	446391000	10400391000	7180391000	NA	2540391000	4240391000	4480391000	10600391000	8960391000	12300391000	4780391000	3000391000	8240391000	12500391000	NA	NA	6370391000	NA	4160391000
Protein_150	RYQMVHG	90749000	101749000	52949000	48749000	82649000	21549000	17249000	58549000	68849000	6846800	31949000	39749000	6411900	NA	24849000	3739300	3708300	8735200	432749000	295749000	490749000	99349000	117749000	204749000	312749000	222749000	558749000	176749000	177749000	417749000	511749000	413749000	304749000	244749000	230749000	166749000
Protein_151	VVGYVGWQSV	504121000	1110121000	888121000	318121000	617121000	333121000	480121000	551121000	NA	245121000	298121000	497121000	NA	924121000	590121000	382121000	NA	297121000	511121000	435121000	602121000	167121000	311121000	343121000	790121000	409121000	893121000	332121000	176121000	522121000	635121000	643121000	696121000	NA	411121000	274121000
Protein_151	YQPWCGNRFA	504073000	1110073000	888073000	318073000	617073000	333073000	480073000	551073000	751073000	245073000	298073000	497073000	1330073000	924073000	590073000	382073000	NA	297073000	511073000	435073000	NA	167073000	311073000	NA	790073000	409073000	893073000	332073000	176073000	522073000	NA	643073000	696073000	375073000	411073000	274073000
Protein_152	VVCRECNPTQ	129224000	170224000	71724000	63724000	90324000	39924000	73224000	103224000	159224000	35324000	63224000	70024000	11124000	5336700	44524000	9333300	1287900	19824000	219224000	NA	194224000	60224000	112224000	NA	229224000	NA	237224000	90324000	78924000	189224000	294224000	171224000	NA	148224000	158224000	116224000
Protein_152	VIKSQWKGCNSDHQVM	NA	NA	NA	63625000	90225000	39825000	73125000	103125000	159125000	35225000	63125000	69925000	11025000	NA	NA	9234300	NA	19725000	219125000	155125000	194125000	60125000	112125000	91325000	NA	216125000	NA	NA	78825000	189125000	294125000	171125000	275125000	148125000	NA	116125000
Protein_152	FLQYRQEFCVSKL	129234000	170234000	71734000	63734000	90334000	39934000	73234000	NA	159234000	35334000	NA	70034000	11134000	NA	44534000	9343300	1297900	19834000	NA	155234000	194234000	NA	NA	NA	229234000	216234000	237234000	90334000	78934000	189234000	294234000	171234000	275234000	148234000	158234000	116234000
Protein_153	SWNVFNYNDEAYYDAGMM	17481000	62881000	33081000	11281000	NA	24581000	60081000	56881000	NA	29981000	NA	NA	NA	NA	981630	NA	NA	NA	14881000	14281000	19081000	NA	7408400	14281000	20181000	29581000	28781000	7765200	9416100	20081000	NA	NA	28881000	3897200	NA	NA
Protein_153	TEHCFFIFHTKSCR	17126000	62526000	32726000	NA	NA	24226000	59726000	56526000	56026000	29626000	34726000	48626000	NA	NA	626630	NA	NA	1129000	NA	NA	18726000	5078900	7053400	13926000	19826000	29226000	28426000	7410200	9061100	NA	24026000	25426000	28526000	3542200	NA	11826000
Protein_153	CFAMRSSANNDVWCNCDM	NA	62581000	32781000	10981000	NA	24281000	NA	56581000	56081000	29681000	NA	NA	NA	NA	681630	NA	NA	NA	14581000	13981000	NA	5133900	NA	13981000	19881000	29281000	28481000	7465200	9116100	NA	NA	25481000	28581000	3597200	NA	11881000
Protein_153	CYQSNETNQIIDPYKMH	NA	NA	32974000	11174000	39674000	24474000	NA	56774000	NA	29874000	34974000	NA	NA	NA	NA	NA	NA	NA	14774000	14174000	18974000	5326900	7301400	NA	20074000	29474000	28674000	NA	9309100	19974000	24274000	25674000	28774000	3790200	21874000	12074000
Protein_153	NWRRLVP	17120000	62520000	32720000	10920000	39420000	24220000	59720000	56520000	56020000	29620000	34720000	48620000	NA	NA	620630	NA	NA	1123000	NA	13920000	18720000	5072900	7047400	13920000	19820000	29220000	28420000	7404200	9055100	19720000	24020000	25420000	28520000	3536200	21620000	11820000
Protein_154	ITARGIWVVIKGQ	11096000	17296000	11596000	851130	4067800	2572100	2200000	2766400	NA	1364100	2066000	NA	NA	NA	797060	NA	NA	579320	12796000	6923700	10496000	6039600	7714500	2582000	NA	12796000	NA	6345300	2470900	12596000	10896000	8464000	9410200	NA	3998500	NA
Protein_154	FIAFGL	11693000	17893000	12193000	1448130	4664800	3169100	2797000	3363400	NA	1961100	2663000	2248000	NA	NA	1394060	NA	NA	1176320	13393000	7520700	11093000	6636600	8311500	3179000	16593000	13393000	11793000	6942300	3067900	13193000	11493000	9061000	10007200	10793000	4595500	3620300
Protein_154	ALDFHPFDGGKR	11682000	NA	NA	1437130	4653800	3158100	2786000	NA	NA	1950100	2652000	2237000	NA	NA	1383060	NA	NA	1165320	13382000	7509700	11082000	6625600	NA	3168000	NA	13382000	11782000	6931300	3056900	13182000	11482000	9050000	9996200	10782000	4584500	3609300
Protein_154	NMCEMMV	11780000	17980000	12280000	1535130	4751800	3256100	2884000	3450400	NA	2048100	2750000	2335000	NA	NA	1481060	NA	NA	1263320	NA	7607700	11180000	6723600	8398500	3266000	16680000	13480000	11880000	7029300	3154900	13280000	11580000	9148000	10094200	10880000	4682500	3707300
Protein_154	GDQYWAP	11817000	18017000	12317000	1572130	4788800	3293100	2921000	3487400	NA	2085100	2787000	2372000	NA	NA	1518060	NA	NA	1300320	13517000	7644700	11217000	6760600	8435500	3303000	16717000	13517000	11917000	7066300	3191900	13317000	11617000	9185000	10131200	10917000	4719500	3744300
Protein_154	GPWNLEPTHVQQ	11052000	NA	11552000	807130	4023800	2528100	2156000	2722400	NA	1320100	NA	1607000	NA	NA	753060	NA	NA	535320	12752000	6879700	10452000	NA	7670500	2538000	NA	12752000	NA	6301300	2426900	12552000	10852000	8420000	9366200	NA	3954500	2979300
Protein_154	VEDWCEMDLWCPKVM	NA	17658000	NA	1213130	4429800	2934100	2562000	NA	NA	1726100	2428000	2013000	NA	NA	NA	NA	NA	941320	13158000	7285700	NA	6401600	8076500	2944000	16358000	13158000	11558000	6707300	NA	12958000	11258000	8826000	9772200	10558000	NA	NA
Protein_154	ITRSECAKVMG	11874000	18074000	NA	1629130	4845800	3350100	2978000	NA	NA	2142100	2844000	2429000	NA	NA	1575060	NA	NA	1357320	13574000	7701700	11274000	6817600	8492500	3360000	16774000	13574000	11974000	7123300	3248900	NA	11674000	9242000	10188200	NA	4776500	NA
Protein_154	IAFSPTDMVGNWYNSF	11622000	NA	12122000	1377130	4593800	3098100	2726000	3292400	NA	1890100	NA	2177000	NA	NA	1323060	NA	NA	1105320	13322000	NA	11022000	NA	8240500	3108000	16522000	13322000	11722000	NA	2996900	13122000	11422000	8990000	NA	NA	4524500	3549300
Protein_155	EDIHPRYPERMEIR	1050983000	90983000	NA	NA	NA	NA	95783000	1130983000	184983000	NA	NA	NA	NA	1400983000	1170983000	NA	NA	NA	260983000	1010983000	260983000	NA	NA	NA	NA	528983000	144983000	NA	NA	NA	821983000	178983000	355983000	NA	NA	NA
Protein_155	TNSETPDQH	1050631000	90631000	198631000	NA	NA	NA	95431000	1130631000	184631000	NA	NA	NA	1260631000	1400631000	1170631000	NA	NA	NA	260631000	NA	260631000	NA	NA	NA	632631000	528631000	144631000	NA	NA	NA	821631000	178631000	355631000	NA	NA	NA
Protein_155	NEFMGPDGDLWQQEYGN	1050433000	90433000	NA	NA	NA	NA	95233000	1130433000	NA	NA	NA	NA	NA	NA	1170433000	NA	NA	NA	260433000	1010433000	260433000	NA	NA	NA	632433000	NA	144433000	NA	NA	NA	NA	178433000	355433000	NA	NA	NA
Protein_155	FVMLEHHKCESWF	1050550000	90550000	198550000	NA	NA	NA	NA	1130550000	NA	NA	NA	NA	1260550000	1400550000	1170550000	NA	NA	NA	NA	1010550000	NA	NA	NA	NA	NA	528550000	144550000	NA	NA	NA	NA	178550000	355550000	NA	NA	NA
Protein_156	TLGYCPKYTVGWTTD	344394000	520394000	390394000	NA	388394000	NA	425394000	473394000	584394000	NA	NA	408394000	NA	NA	110394000	44594000	20894000	46094000	176394000	152394000	152394000	NA	96494000	74594000	146394000	128394000	135394000	55094000	49994000	185394000	246394000	184394000	NA	143394000	128394000	NA
Protein_156	HQLRWFDTAQICEVSQ	NA	520806000	390806000	234806000	388806000	197806000	425806000	473806000	NA	140806000	253806000	408806000	NA	NA	110806000	45006000	21306000	46506000	176806000	152806000	152806000	45006000	NA	75006000	146806000	NA	NA	NA	50406000	NA	246806000	184806000	NA	143806000	128806000	51306000
Protein_156	NFFHRQDIPSEGVI	344787000	NA	390787000	NA	388787000	NA	425787000	473787000	NA	NA	253787000	408787000	167787000	66787000	110787000	44987000	21287000	46487000	176787000	152787000	152787000	44987000	NA	74987000	146787000	128787000	135787000	55487000	50387000	NA	246787000	184787000	195787000	143787000	128787000	NA
Protein_156	PSKRANWND	344794000	520794000	390794000	234794000	388794000	NA	425794000	473794000	584794000	140794000	253794000	408794000	167794000	66794000	110794000	44994000	21294000	46494000	NA	152794000	152794000	NA	96894000	74994000	146794000	128794000	135794000	55494000	50394000	185794000	246794000	184794000	195794000	143794000	128794000	51294000
Protein_156	KTTIQR	344323000	520323000	390323000	234323000	388323000	197323000	425323000	473323000	584323000	140323000	253323000	408323000	167323000	66323000	110323000	44523000	20823000	46023000	176323000	152323000	152323000	44523000	96423000	74523000	146323000	128323000	135323000	55023000	49923000	185323000	246323000	184323000	195323000	143323000	128323000	50823000
Protein_156	DHFGSQTESVKLKKP	344424000	520424000	390424000	234424000	388424000	NA	425424000	473424000	584424000	140424000	NA	NA	NA	66424000	110424000	44624000	20924000	46124000	176424000	152424000	152424000	44624000	NA	NA	146424000	128424000	NA	55124000	50024000	185424000	246424000	184424000	195424000	NA	NA	50924000
Protein_156	KNHMDGHWG	344164000	520164000	390164000	234164000	388164000	197164000	425164000	473164000	584164000	140164000	253164000	NA	167164000	66164000	110164000	44364000	20664000	45864000	176164000	152164000	152164000	44364000	96264000	74364000	NA	128164000	135164000	54864000	49764000	185164000	246164000	184164000	195164000	143164000	128164000	NA
Protein_156	HNFMHWM	344371000	520371000	390371000	234371000	388371000	197371000	425371000	473371000	584371000	140371000	253371000	408371000	167371000	66371000	110371000	44571000	20871000	46071000	176371000	152371000	152371000	44571000	96471000	74571000	146371000	128371000	135371000	55071000	49971000	185371000	246371000	NA	195371000	143371000	128371000	50871000
Protein_156	SGHMGCHNNFFVAI	344317000	520317000	NA	234317000	NA	197317000	425317000	473317000	584317000	140317000	253317000	408317000	NA	66317000	110317000	44517000	20817000	46017000	176317000	152317000	152317000	NA	96417000	74517000	146317000	128317000	NA	NA	49917000	185317000	246317000	184317000	195317000	NA	NA	50817000
Protein_156	WIEFKMLT	344309000	520309000	390309000	234309000	388309000	197309000	425309000	473309000	584309000	140309000	253309000	408309000	167309000	66309000	110309000	44509000	20809000	46009000	176309000	152309000	152309000	44509000	96409000	NA	146309000	128309000	135309000	55009000	49909000	185309000	246309000	184309000	195309000	NA	128309000	50809000
Protein_157	DQTHKSIHLESND	54229000	111829000	59929000	33729000	NA	41529000	99829000	87029000	NA	36629000	48029000	NA	NA	11329000	10363500	5540000	2660500	5491700	17729000	17529000	28329000	8391900	14829000	14229000	16429000	10571600	43829000	12629000	NA	NA	47829000	31129000	44529000	24829000	NA	13029000
Protein_157	KDFYACTC	53462000	111062000	59162000	32962000	74262000	40762000	NA	86262000	101062000	35862000	47262000	87562000	8859100	10562000	9596500	4773000	1893500	4724700	16962000	16762000	27562000	7624900	14062000	13462000	15662000	9804600	43062000	11862000	NA	6943000	47062000	30362000	43762000	24062000	25262000	12262000
Protein_157	PATWWELCF	54245000	111845000	59945000	33745000	75045000	41545000	99845000	87045000	101845000	36645000	48045000	88345000	9642100	11345000	10379500	5556000	2676500	5507700	NA	17545000	NA	8407900	NA	14245000	16445000	10587600	43845000	12645000	8688300	7726000	47845000	31145000	44545000	24845000	26045000	13045000
Protein_157	YTLGKVSCIHANFDV	54292000	111892000	NA	33792000	NA	41592000	99892000	87092000	101892000	36692000	48092000	88392000	9689100	11392000	NA	NA	2723500	5554700	17792000	17592000	NA	8454900	NA	14292000	16492000	10634600	43892000	12692000	NA	7773000	NA	NA	44592000	24892000	26092000	13092000
Protein_157	WFNFSALPDQE	54361000	111961000	60061000	33861000	NA	41661000	99961000	NA	101961000	36761000	NA	88461000	9758100	11461000	10495500	NA	2792500	5623700	17861000	17661000	28461000	8523900	14961000	14361000	16561000	10703600	43961000	12761000	8804300	7842000	NA	31261000	44661000	24961000	26161000	13161000
Protein_157	FHLRQYR	53910000	111510000	59610000	33410000	74710000	41210000	99510000	86710000	101510000	36310000	47710000	88010000	9307100	11010000	10044500	5221000	2341500	5172700	17410000	17210000	28010000	8072900	14510000	13910000	16110000	10252600	43510000	12310000	8353300	7391000	47510000	NA	44210000	24510000	25710000	12710000
Protein_157	YEYELLSQGNFSESR	54253000	111853000	59953000	NA	75053000	NA	99853000	NA	101853000	36653000	48053000	88353000	9650100	NA	10387500	NA	2684500	NA	NA	17553000	28353000	8415900	14853000	14253000	16453000	10595600	43853000	12653000	NA	7734000	47853000	31153000	44553000	NA	26053000	13053000
Protein_157	ARSPCRPNMQQKDEWK	54340000	111940000	60040000	NA	75140000	41640000	99940000	NA	NA	36740000	48140000	88440000	NA	NA	10474500	NA	2771500	5602700	17840000	NA	NA	NA	14940000	14340000	16540000	10682600	43940000	12740000	8783300	7821000	NA	31240000	44640000	24940000	26140000	13140000
Protein_157	QMRCDHCGVSRQEPSKPV	53752000	111352000	59452000	33252000	74552000	41052000	99352000	86552000	101352000	36152000	47552000	87852000	9149100	NA	9886500	5063000	NA	NA	NA	17052000	NA	7914900	NA	13752000	NA	10094600	NA	NA	8195300	7233000	47352000	30652000	NA	24352000	NA	NA
Protein_158	FWQIPIGDAFQMMEFSI	65678000	105878000	NA	25178000	19578000	20178000	54678000	NA	71778000	18578000	17378000	NA	NA	NA	NA	NA	NA	3554900	14578000	17678000	22078000	NA	NA	6001400	23478000	NA	NA	NA	6146000	13878000	32978000	NA	21678000	2030400	9372600	3160200
Protein_158	WCWTCKVHDAKNCVP	65494000	105694000	NA	24994000	19394000	19994000	54494000	NA	71594000	18394000	NA	21494000	NA	NA	5864000	NA	NA	3370900	NA	17494000	21894000	5074700	5152200	5817400	23294000	NA	24994000	NA	5962000	NA	32794000	NA	21494000	1846400	NA	2976200
Protein_158	DDYCDGFHLCDP	NA	105030000	72630000	24330000	18730000	19330000	53830000	52730000	70930000	17730000	16530000	20830000	NA	NA	NA	NA	NA	2706900	13730000	NA	21230000	4410700	4488200	5153400	22630000	11330000	24330000	NA	5298000	13030000	NA	NA	20830000	1182400	8524600	NA
Protein_159	HIHHQHYVEQSPNFLAE	56041000	NA	NA	25041000	35141000	19741000	NA	NA	72341000	20441000	39941000	33941000	45141000	15141000	NA	11941000	3109600	NA	60641000	36841000	30041000	17541000	22241000	NA	36541000	24041000	58241000	10641000	12441000	NA	NA	NA	NA	29341000	33241000	23641000
Protein_160	VSRIGRI	21787000	41187000	16587000	17887000	39387000	20987000	19187000	16787000	43787000	10487000	19087000	28787000	NA	NA	1762800	NA	NA	623500	38587000	21787000	32487000	14387000	26387000	NA	30287000	25087000	57487000	26187000	12187000	44387000	47287000	27987000	34687000	37287000	23487000	21487000
Protein_160	AVGSYIDT	22042000	41442000	16842000	18142000	39642000	21242000	19442000	17042000	44042000	NA	19342000	29042000	NA	NA	2017800	NA	NA	878500	38842000	22042000	32742000	14642000	26642000	23042000	30542000	25342000	57742000	26442000	12442000	44642000	47542000	28242000	34942000	37542000	23742000	21742000
Protein_161	HDLLVAGL	18194000	20094000	24194000	7418100	15394000	7352000	26094000	16494000	27494000	5853100	9108200	12594000	1385010	NA	NA	NA	NA	1653040	3798700	4964600	6710200	5092100	8327600	3240200	5471700	6054300	17194000	2576500	2866100	13594000	18794000	10827600	16294000	3530300	15394000	6133300
Protein_161	GPPMMQKRTHNQFVFE	17355000	19255000	23355000	6579100	14555000	6513000	NA	NA	26655000	5014100	NA	11755000	546010	NA	NA	NA	NA	814040	NA	4125600	5871200	4253100	7488600	NA	4632700	NA	16355000	1737500	2027100	12755000	17955000	9988600	NA	2691300	NA	5294300
Protein_161	KEGVEKGRRWCAQYTYTE	NA	NA	NA	NA	15018000	6976000	25718000	16118000	27118000	5477100	NA	12218000	NA	NA	NA	NA	NA	1277040	3422700	NA	6334200	4716100	NA	2864200	5095700	NA	16818000	2200500	2490100	NA	18418000	NA	15918000	3154300	15018000	5757300
Protein_162	KEYGGGTH	NA	NA	NA	6376700	18493000	9754100	NA	NA	NA	9525700	11293000	28093000	NA	NA	NA	1909600	NA	2543900	NA	NA	NA	6354400	21193000	23593000	NA	NA	NA	17993000	14193000	22093000	NA	NA	NA	20093000	27993000	22093000
Protein_162	EAWRMWQAMGPHRPAIRK	NA	NA	NA	6046700	18163000	9424100	NA	NA	NA	NA	NA	27763000	NA	NA	NA	NA	NA	2213900	NA	NA	NA	6024400	NA	23263000	NA	NA	NA	17663000	13863000	21763000	NA	NA	NA	NA	27663000	21763000
Protein_162	LPESCPQWSLKIAR	NA	NA	NA	5951700	18068000	9329100	NA	NA	NA	NA	10868000	NA	NA	NA	NA	1484600	NA	NA	NA	NA	NA	5929400	20768000	23168000	NA	NA	NA	17568000	13768000	21668000	NA	NA	NA	19668000	NA	21668000
Protein_163	QAYYIIN	545285000	178285000	228285000	273285000	114285000	115285000	331285000	1260285000	334285000	108285000	814285000	286285000	1410285000	2640285000	1160285000	NA	676285000	445285000	200285000	225285000	475285000	75485000	120285000	268285000	935285000	720285000	495285000	440285000	219285000	381285000	1320285000	561285000	18885000	757285000	292285000	171285000
Protein_163	HDFFPAANMFMFRFFYC	545209000	178209000	228209000	273209000	114209000	115209000	331209000	1260209000	334209000	108209000	814209000	NA	1410209000	2640209000	1160209000	362209000	NA	445209000	200209000	NA	NA	NA	NA	268209000	935209000	NA	NA	440209000	NA	381209000	1320209000	561209000	18809000	757209000	NA	NA
Protein_163	LFLYWHGQQD	545998000	178998000	228998000	273998000	114998000	115998000	331998000	NA	334998000	108998000	NA	286998000	1410998000	2640998000	1160998000	362998000	676998000	NA	200998000	225998000	475998000	76198000	120998000	268998000	935998000	720998000	495998000	440998000	219998000	381998000	1320998000	561998000	19598000	NA	292998000	171998000
Protein_163	SYRKGNQPSCF	NA	178158000	228158000	273158000	114158000	115158000	331158000	NA	334158000	NA	814158000	286158000	1410158000	2640158000	1160158000	NA	676158000	NA	200158000	225158000	475158000	75358000	120158000	268158000	935158000	720158000	495158000	440158000	219158000	381158000	1320158000	561158000	18758000	757158000	292158000	171158000
Protein_163	TGFAYLTKEPA	545436000	NA	228436000	273436000	114436000	115436000	NA	1260436000	334436000	108436000	814436000	286436000	1410436000	2640436000	1160436000	NA	676436000	445436000	200436000	225436000	475436000	75636000	120436000	268436000	935436000	NA	495436000	440436000	219436000	381436000	NA	561436000	19036000	757436000	292436000	171436000
Protein_164	VTYKRIWLTTVEN	99594000	241194000	172194000	55594000	NA	80394000	126194000	156194000	NA	56294000	94594000	97894000	NA	342194000	217194000	NA	77894000	98194000	128194000	101194000	124194000	37194000	65494000	NA	135194000	NA	160194000	62394000	45594000	113194000	168194000	105194000	153194000	54294000	NA	46994000
Protein_164	IKNELWAENFI	99888000	241488000	172488000	55888000	NA	80688000	126488000	156488000	194488000	56588000	94888000	98188000	513488000	342488000	NA	127488000	78188000	98488000	128488000	101488000	124488000	37488000	65788000	NA	135488000	90488000	160488000	62688000	45888000	113488000	NA	105488000	153488000	54588000	NA	47288000
Protein_164	YANWGMHKNMTVKKERR	99570000	241170000	172170000	NA	NA	80370000	126170000	156170000	NA	56270000	94570000	97870000	513170000	NA	217170000	NA	NA	98170000	NA	101170000	124170000	37170000	65470000	NA	135170000	NA	160170000	62370000	45570000	NA	168170000	105170000	153170000	54270000	NA	46970000
Protein_164	NFAEAC	100339000	241939000	172939000	56339000	153939000	81139000	126939000	156939000	194939000	57039000	95339000	98639000	513939000	342939000	217939000	127939000	78639000	98939000	128939000	101939000	124939000	37939000	66239000	60439000	135939000	90939000	160939000	63139000	46339000	113939000	168939000	105939000	153939000	55039000	56039000	47739000
Protein_164	RKNYYWRS	99530000	241130000	172130000	55530000	153130000	80330000	126130000	156130000	194130000	56230000	94530000	97830000	513130000	342130000	217130000	127130000	77830000	98130000	NA	101130000	124130000	37130000	65430000	59630000	135130000	90130000	160130000	NA	45530000	113130000	168130000	105130000	153130000	54230000	55230000	46930000
Protein_164	NQLQMRA	100195000	241795000	172795000	56195000	153795000	80995000	126795000	156795000	194795000	56895000	95195000	98495000	513795000	NA	217795000	127795000	78495000	98795000	128795000	101795000	124795000	37795000	66095000	60295000	135795000	90795000	160795000	62995000	46195000	113795000	168795000	105795000	153795000	54895000	55895000	47595000
Protein_165	DWAEVEKTG	13946000	27446000	15146000	8094000	18146000	7804900	10946000	6258800	23346000	3123500	5016700	14646000	NA	NA	NA	657470	NA	1656900	24346000	15646000	7170400	6523000	10846000	12446000	22846000	21546000	37146000	NA	9188200	19346000	14946000	18946000	26446000	NA	24746000	16746000
Protein_165	IEQSYPF	13595000	27095000	14795000	7743000	17795000	7453900	10595000	5907800	22995000	NA	4665700	14295000	NA	NA	932720	306470	NA	1305900	23995000	15295000	6819400	6172000	10495000	12095000	22495000	21195000	36795000	12595000	8837200	18995000	14595000	18595000	26095000	18295000	24395000	16395000
Protein_165	QRIVGS	13690000	27190000	14890000	7838000	17890000	7548900	10690000	6002800	23090000	2867500	4760700	14390000	NA	NA	1027720	401470	NA	1400900	24090000	15390000	6914400	6267000	10590000	12190000	22590000	21290000	36890000	12690000	8932200	19090000	14690000	18690000	26190000	18390000	24490000	16490000
Protein_165	NQASVRKQPIY	14442000	27942000	15642000	8590000	18642000	8300900	11442000	6754800	23842000	3619500	5512700	15142000	NA	NA	1779720	NA	NA	2152900	24842000	16142000	7666400	7019000	11342000	12942000	23342000	22042000	37642000	13442000	NA	19842000	NA	19442000	26942000	NA	25242000	17242000
Protein_165	SGCKKDMMA	14102000	27602000	15302000	8250000	18302000	7960900	11102000	6414800	23502000	3279500	5172700	14802000	NA	NA	NA	813470	NA	1812900	24502000	NA	7326400	6679000	NA	12602000	23002000	21702000	37302000	13102000	9344200	19502000	15102000	19102000	26602000	18802000	24902000	16902000
Protein_165	QEMFKENRFEP	14150000	27650000	15350000	8298000	18350000	8008900	NA	NA	23550000	3327500	5220700	14850000	NA	NA	1487720	861470	NA	1860900	24550000	15850000	7374400	6727000	11050000	12650000	23050000	21750000	37350000	13150000	9392200	19550000	15150000	NA	26650000	18850000	24950000	NA
Protein_165	AILWRAAAKM	13539000	27039000	14739000	7687000	NA	7397900	10539000	5851800	22939000	2716500	4609700	14239000	NA	NA	876720	250470	NA	1249900	23939000	15239000	6763400	6116000	NA	12039000	22439000	21139000	NA	12539000	8781200	NA	14539000	18539000	26039000	18239000	24339000	16339000
Protein_165	IPIHPWEHHH	13648000	27148000	14848000	7796000	17848000	7506900	10648000	5960800	23048000	2825500	4718700	14348000	NA	NA	985720	NA	NA	1358900	24048000	15348000	6872400	6225000	10548000	NA	22548000	21248000	36848000	12648000	8890200	19048000	NA	18648000	26148000	18348000	24448000	16448000
Protein_165	DQAGHEDDPF	13600000	27100000	14800000	7748000	17800000	7458900	10600000	5912800	23000000	NA	4670700	14300000	NA	NA	937720	311470	NA	1310900	24000000	15300000	6824400	6177000	NA	NA	22500000	21200000	36800000	12600000	8842200	19000000	14600000	18600000	26100000	18300000	24400000	16400000
Protein_165	ADEQDPFFVA	14102000	27602000	15302000	8250000	18302000	7960900	11102000	6414800	23502000	3279500	5172700	14802000	NA	NA	NA	813470	NA	1812900	24502000	15802000	7326400	6679000	11002000	12602000	NA	21702000	37302000	13102000	9344200	19502000	15102000	NA	26602000	18802000	24902000	16902000
Protein_166	AQNMAA	193253000	248253000	42353000	77053000	117253000	49353000	81053000	108253000	143253000	34853000	42653000	53353000	52853000	60553000	35753000	12653000	12653000	16853000	77153000	100153000	117253000	27353000	38653000	32353000	142253000	82453000	183253000	56553000	44553000	81853000	219253000	165253000	132253000	88853000	97453000	70953000
Protein_166	WACMWC	193542000	248542000	42642000	77342000	117542000	49642000	81342000	108542000	143542000	35142000	42942000	53642000	53142000	60842000	36042000	12942000	12942000	17142000	77442000	100442000	117542000	27642000	38942000	32642000	142542000	82742000	183542000	56842000	44842000	82142000	219542000	165542000	132542000	89142000	97742000	71242000
Protein_166	PGGASG	193383000	248383000	42483000	77183000	117383000	49483000	81183000	108383000	143383000	34983000	42783000	53483000	52983000	60683000	35883000	12783000	12783000	16983000	77283000	100283000	117383000	27483000	38783000	32483000	142383000	82583000	183383000	56683000	44683000	81983000	219383000	165383000	132383000	88983000	97583000	71083000
Protein_166	CCKTQGSCPV	193992000	248992000	43092000	77792000	117992000	50092000	81792000	108992000	143992000	NA	43392000	54092000	53592000	61292000	36492000	13392000	13392000	NA	NA	100892000	117992000	28092000	39392000	33092000	142992000	83192000	183992000	57292000	45292000	82592000	NA	165992000	132992000	89592000	98192000	71692000
Protein_166	RFYGYMHTECQDKN	193282000	248282000	42382000	77082000	NA	49382000	81082000	NA	143282000	34882000	NA	53382000	52882000	60582000	35782000	12682000	12682000	NA	NA	100182000	NA	27382000	38682000	32382000	NA	82482000	183282000	56582000	44582000	81882000	NA	165282000	132282000	88882000	97482000	70982000
Protein_167	YGFSGQFADSCRCYMF	265858000	347858000	251858000	NA	NA	132858000	167858000	155858000	NA	76058000	108858000	217858000	77958000	127858000	NA	NA	20058000	32158000	NA	143858000	NA	54058000	96258000	97258000	198858000	190858000	NA	94658000	NA	148858000	275858000	196858000	221858000	NA	137858000	77458000
Protein_167	LAVRADQSDYYHS	265489000	347489000	251489000	NA	212489000	132489000	167489000	155489000	243489000	NA	108489000	217489000	77589000	127489000	NA	57389000	19689000	31789000	214489000	143489000	175489000	53689000	95889000	96889000	NA	190489000	256489000	94289000	70489000	NA	NA	196489000	221489000	NA	137489000	77089000
Protein_167	CKNYSR	265476000	347476000	251476000	117476000	212476000	132476000	167476000	155476000	243476000	75676000	108476000	217476000	77576000	127476000	77276000	57376000	19676000	31776000	214476000	143476000	175476000	53676000	95876000	96876000	198476000	190476000	256476000	94276000	70476000	148476000	275476000	196476000	221476000	101476000	137476000	77076000
Protein_167	STKRCTMW	265602000	NA	251602000	117602000	212602000	132602000	167602000	155602000	243602000	75802000	108602000	217602000	77702000	127602000	NA	57502000	19802000	31902000	214602000	143602000	175602000	53802000	96002000	97002000	198602000	190602000	256602000	94402000	70602000	148602000	275602000	196602000	221602000	101602000	137602000	77202000
Protein_168	DDLGNVWVRPKTNQCDEI	NA	67812000	109212000	NA	NA	NA	NA	579212000	201212000	NA	NA	NA	446212000	NA	NA	NA	NA	NA	149212000	NA	NA	NA	NA	NA	355212000	315212000	NA	NA	NA	NA	576212000	177212000	225212000	NA	NA	NA
Protein_168	SQRQFIL	460703000	68303000	109703000	NA	NA	NA	118703000	579703000	201703000	NA	NA	NA	446703000	533703000	615703000	NA	NA	NA	149703000	123703000	283703000	NA	NA	NA	355703000	315703000	134703000	NA	NA	NA	576703000	177703000	225703000	NA	NA	NA
Protein_168	INMKTRNMYYMR	460301000	67901000	109301000	NA	NA	NA	118301000	579301000	201301000	NA	NA	NA	446301000	533301000	615301000	NA	NA	NA	149301000	123301000	NA	NA	NA	NA	355301000	315301000	134301000	NA	NA	NA	576301000	NA	225301000	NA	NA	NA
Protein_168	RCSKTTTFMNYW	460293000	67893000	109293000	NA	NA	NA	118293000	579293000	201293000	NA	NA	NA	NA	533293000	615293000	NA	NA	NA	149293000	NA	283293000	NA	NA	NA	NA	NA	134293000	NA	NA	NA	576293000	NA	225293000	NA	NA	NA
Protein_168	NSIWYKASENCMMSM	460619000	68219000	109619000	NA	NA	NA	118619000	579619000	201619000	NA	NA	NA	446619000	533619000	615619000	NA	NA	NA	149619000	NA	283619000	NA	NA	NA	355619000	315619000	134619000	NA	NA	NA	576619000	177619000	225619000	NA	NA	NA
Protein_168	VSIALWAFTGSTAIDDPI	460632000	NA	109632000	NA	NA	NA	118632000	NA	201632000	NA	NA	NA	446632000	533632000	NA	NA	NA	NA	NA	123632000	283632000	NA	NA	NA	355632000	315632000	NA	NA	NA	NA	NA	177632000	225632000	NA	NA	NA
Protein_169	LHAFKL	2110503000	3450503000	2640503000	1020503000	1930503000	1080503000	2320503000	2350503000	3030503000	856503000	1240503000	1930503000	4790503000	3460503000	2280503000	1220503000	799503000	932503000	3220503000	2120503000	2570503000	787503000	1320503000	1330503000	2480503000	2410503000	3330503000	1300503000	896503000	2130503000	3510503000	2270503000	3240503000	1790503000	1530503000	1090503000
Protein_169	DPQADQCP	2110405000	3450405000	2640405000	1020405000	1930405000	1080405000	2320405000	2350405000	3030405000	856405000	1240405000	1930405000	4790405000	3460405000	2280405000	1220405000	799405000	932405000	3220405000	2120405000	2570405000	787405000	1320405000	1330405000	2480405000	NA	3330405000	1300405000	896405000	2130405000	3510405000	2270405000	3240405000	1790405000	NA	1090405000
Protein_169	DYYVYGWFGSTGMY	2110597000	3450597000	NA	NA	1930597000	NA	2320597000	2350597000	3030597000	856597000	1240597000	1930597000	4790597000	3460597000	2280597000	1220597000	799597000	932597000	3220597000	2120597000	NA	787597000	1320597000	NA	2480597000	2410597000	NA	1300597000	NA	2130597000	3510597000	2270597000	3240597000	1790597000	1530597000	NA
Protein_169	VEAWNMHFA	2110870000	NA	2640870000	1020870000	1930870000	1080870000	2320870000	2350870000	3030870000	856870000	1240870000	1930870000	4790870000	3460870000	2280870000	1220870000	799870000	932870000	3220870000	2120870000	2570870000	787870000	1320870000	1330870000	NA	2410870000	3330870000	1300870000	896870000	2130870000	3510870000	2270870000	3240870000	NA	1530870000	1090870000
Protein_170	AMTIINVKAY	66603000	127903000	56503000	NA	NA	NA	60503000	31003000	140903000	NA	NA	NA	NA	3054800	4209200	NA	NA	NA	19303000	8357100	15403000	NA	NA	NA	27103000	33803000	33703000	NA	NA	NA	27103000	22703000	12803000	NA	NA	NA
Protein_170	ETEWQSGKSWH	NA	127581000	56181000	NA	NA	NA	60181000	30681000	140581000	NA	NA	NA	5591100	2732800	NA	NA	NA	NA	18981000	8035100	15081000	NA	NA	NA	26781000	33481000	33381000	NA	NA	NA	26781000	22381000	12481000	NA	NA	NA
Protein_170	HKTELDEY	66304000	127604000	56204000	NA	NA	NA	60204000	30704000	140604000	NA	NA	NA	5614100	2755800	3910200	NA	NA	NA	19004000	8058100	15104000	NA	NA	NA	26804000	33504000	NA	NA	NA	NA	26804000	22404000	12504000	NA	NA	NA
Protein_170	LDDTELYHP	66193000	127493000	56093000	NA	NA	NA	60093000	30593000	140493000	NA	NA	NA	5503100	2644800	3799200	NA	NA	NA	NA	7947100	14993000	NA	NA	NA	NA	33393000	33293000	NA	NA	NA	26693000	22293000	NA	NA	NA	NA
Protein_170	HQMWMW	66641000	127941000	56541000	NA	NA	NA	60541000	31041000	140941000	NA	NA	NA	5951100	3092800	4247200	NA	NA	NA	19341000	8395100	15441000	NA	NA	NA	27141000	33841000	33741000	NA	NA	NA	27141000	22741000	12841000	NA	NA	NA
Protein_170	EDQFACCQFFVQVKEGK	66273000	NA	NA	NA	NA	NA	60173000	30673000	140573000	NA	NA	NA	5583100	2724800	3879200	NA	NA	NA	18973000	8027100	NA	NA	NA	NA	26773000	33473000	NA	NA	NA	NA	26773000	22373000	12473000	NA	NA	NA
Protein_170	WAQGLMINCLLA	66125000	127425000	56025000	NA	NA	NA	60025000	30525000	140425000	NA	NA	NA	5435100	NA	3731200	NA	NA	NA	NA	NA	14925000	NA	NA	NA	26625000	33325000	33225000	NA	NA	NA	26625000	22225000	12325000	NA	NA	NA
Protein_170	MCVYGNKDEIQIGESDWW	66243000	127543000	56143000	NA	NA	NA	NA	30643000	NA	NA	NA	NA	5553100	2694800	NA	NA	NA	NA	18943000	7997100	15043000	NA	NA	NA	26743000	33443000	NA	NA	NA	NA	NA	NA	12443000	NA	NA	NA
Protein_171	KQWYADFYPIPTM	NA	NA	NA	NA	206793000	104793000	NA	NA	NA	NA	48493000	110793000	NA	NA	NA	NA	1185960	4523700	NA	NA	NA	29093000	61193000	57593000	NA	NA	NA	54193000	46793000	126793000	NA	NA	NA	78093000	94893000	77893000
Protein_171	LESKWEIHWDYD	NA	NA	NA	59950000	206750000	104750000	NA	NA	NA	56450000	48450000	NA	NA	NA	NA	NA	1142960	4480700	NA	NA	NA	NA	61150000	57550000	NA	NA	NA	54150000	46750000	126750000	NA	NA	NA	78050000	94850000	NA
Protein_171	HCENQEVCDSTKSTIAL	NA	NA	NA	59816000	206616000	104616000	NA	NA	NA	NA	48316000	110616000	NA	NA	NA	NA	1008960	4346700	NA	NA	NA	28916000	61016000	NA	NA	NA	NA	54016000	NA	126616000	NA	NA	NA	NA	94716000	NA
Protein_172	RRWQFMHMLTQCFPK	183169000	197169000	NA	NA	NA	NA	93169000	102169000	160169000	NA	NA	NA	27369000	3773300	NA	NA	NA	NA	25169000	16069000	NA	NA	NA	NA	16869000	22369000	17569000	NA	NA	NA	34369000	NA	21769000	NA	NA	NA
Protein_172	RYMVQWHGCFNFTKSGY	NA	197172000	199172000	NA	NA	NA	NA	102172000	160172000	NA	NA	NA	27372000	3776300	15372000	NA	NA	NA	25172000	NA	22572000	NA	NA	NA	16872000	NA	NA	NA	NA	NA	34372000	24872000	NA	NA	NA	NA
Protein_172	CLDRWTSV	183308000	197308000	199308000	NA	NA	NA	93308000	102308000	160308000	NA	NA	NA	27508000	3912300	15508000	NA	NA	NA	25308000	16208000	22708000	NA	NA	NA	17008000	22508000	17708000	NA	NA	NA	34508000	25008000	21908000	NA	NA	NA
Protein_172	QYDKKR	183101000	197101000	199101000	NA	NA	NA	93101000	102101000	160101000	NA	NA	NA	27301000	3705300	15301000	NA	NA	NA	25101000	16001000	22501000	NA	NA	NA	16801000	22301000	17501000	NA	NA	NA	34301000	24801000	21701000	NA	NA	NA
Protein_172	PAELVM	183256000	197256000	199256000	NA	NA	NA	93256000	102256000	160256000	NA	NA	NA	27456000	3860300	15456000	NA	NA	NA	25256000	16156000	22656000	NA	NA	NA	16956000	22456000	17656000	NA	NA	NA	34456000	24956000	21856000	NA	NA	NA
Protein_172	GTHHES	183677000	197677000	199677000	NA	NA	NA	93677000	102677000	160677000	NA	NA	NA	27877000	4281300	15877000	NA	NA	NA	25677000	16577000	23077000	NA	NA	NA	17377000	22877000	18077000	NA	NA	NA	34877000	25377000	22277000	NA	NA	NA
Protein_173	NSLYIPYD	4985500	4356200	4178900	NA	NA	NA	NA	6750400	12249000	NA	NA	NA	2580400	29149000	2185500	NA	NA	NA	7378300	6530500	2830300	NA	NA	NA	11849000	7403200	9005200	NA	NA	NA	3353500	NA	3429200	NA	NA	NA
Protein_173	YHARWT	4846500	4217200	4039900	NA	NA	NA	11810000	6611400	12110000	NA	NA	NA	2441400	29010000	2046500	NA	NA	NA	7239300	6391500	2691300	NA	NA	NA	11710000	7264200	8866200	NA	NA	NA	3214500	1674400	3290200	NA	NA	NA
Protein_173	SKHMILGH	4797500	4168200	3990900	NA	NA	NA	11761000	6562400	12061000	NA	NA	NA	2392400	28961000	1997500	NA	NA	NA	7190300	6342500	2642300	NA	NA	NA	11661000	7215200	8817200	NA	NA	NA	3165500	1625400	3241200	NA	NA	NA
Protein_173	TDHATPHGWHLIP	5339500	4710200	4532900	NA	NA	NA	NA	7104400	12603000	NA	NA	NA	2934400	29503000	NA	NA	NA	NA	7732300	6884500	NA	NA	NA	NA	12203000	7757200	9359200	NA	NA	NA	3707500	2167400	3783200	NA	NA	NA
Protein_173	LMYIEVFW	5168500	4539200	4361900	NA	NA	NA	12132000	6933400	12432000	NA	NA	NA	2763400	29332000	2368500	NA	NA	NA	7561300	6713500	3013300	NA	NA	NA	12032000	7586200	9188200	NA	NA	NA	3536500	1996400	3612200	NA	NA	NA
Protein_173	HANQKQGWTSIQFDNM	5160500	4531200	NA	NA	NA	NA	NA	6925400	NA	NA	NA	NA	2755400	29324000	2360500	NA	NA	NA	NA	6705500	NA	NA	NA	NA	12024000	7578200	9180200	NA	NA	NA	3528500	NA	NA	NA	NA	NA
Protein_173	PEIPFFRPGPQLYVH	5024500	4395200	4217900	NA	NA	NA	11988000	NA	12288000	NA	NA	NA	NA	29188000	2224500	NA	NA	NA	NA	6569500	2869300	NA	NA	NA	NA	7442200	9044200	NA	NA	NA	3392500	1852400	NA	NA	NA	NA
Protein_173	CKRVLNTRLKAQEQDWT	5258500	4629200	4451900	NA	NA	NA	12222000	7023400	NA	NA	NA	NA	2853400	NA	2458500	NA	NA	NA	7651300	6803500	3103300	NA	NA	NA	12122000	NA	9278200	NA	NA	NA	NA	2086400	3702200	NA	NA	NA
Protein_173	MYAGTPGIAEQPEKENNR	5427500	4798200	4620900	NA	NA	NA	NA	7192400	NA	NA	NA	NA	3022400	NA	2627500	NA	NA	NA	NA	6972500	NA	NA	NA	NA	NA	NA	9447200	NA	NA	NA	3795500	2255400	3871200	NA	NA	NA
Protein_173	SPKQVFE	5111500	4482200	4304900	NA	NA	NA	12075000	6876400	12375000	NA	NA	NA	2706400	29275000	2311500	NA	NA	NA	7504300	6656500	2956300	NA	NA	NA	11975000	7529200	NA	NA	NA	NA	3479500	1939400	3555200	NA	NA	NA
Protein_174	LNQGIYLYF	NA	NA	NA	10011500	NA	7132200	NA	NA	NA	5240600	NA	10093800	NA	NA	NA	1211370	1198980	2226300	NA	NA	NA	24544000	39444000	34644000	NA	NA	NA	32044000	31744000	59044000	NA	NA	NA	60344000	43344000	35644000
Protein_174	LEECSKNHEHM	NA	NA	NA	NA	NA	7185200	NA	NA	NA	5293600	11997000	10146800	NA	NA	NA	1264370	1251980	2279300	NA	NA	NA	24597000	39497000	NA	NA	NA	NA	32097000	31797000	59097000	NA	NA	NA	60397000	43397000	35697000
Protein_174	AMHKQETPGAEV	NA	NA	NA	9443500	14176000	NA	NA	NA	NA	NA	11376000	9525800	NA	NA	NA	643370	NA	1658300	NA	NA	NA	23976000	38876000	34076000	NA	NA	NA	31476000	31176000	58476000	NA	NA	NA	59776000	NA	35076000
Protein_174	ASHIVHQRDTYG	NA	NA	NA	10059500	NA	7180200	NA	NA	NA	5288600	11992000	10141800	NA	NA	NA	1259370	1246980	2274300	NA	NA	NA	24592000	39492000	34692000	NA	NA	NA	32092000	31792000	59092000	NA	NA	NA	60392000	43392000	NA
Protein_174	IKDDVWWSQMM	NA	NA	NA	9903500	14636000	7024200	NA	NA	NA	5132600	11836000	NA	NA	NA	NA	NA	1090980	2118300	NA	NA	NA	24436000	39336000	34536000	NA	NA	NA	31936000	31636000	58936000	NA	NA	NA	60236000	43236000	35536000
Protein_174	RLAMKTMDT	NA	NA	NA	9115500	13848000	6236200	NA	NA	NA	4344600	11048000	9197800	NA	NA	NA	315370	302980	1330300	NA	NA	NA	23648000	38548000	33748000	NA	NA	NA	31148000	30848000	58148000	NA	NA	NA	59448000	NA	34748000
Protein_174	RLSSWREEIIYKYYREV	NA	NA	NA	9838500	14571000	NA	NA	NA	NA	5067600	11771000	9920800	NA	NA	NA	1038370	1025980	2053300	NA	NA	NA	24371000	NA	34471000	NA	NA	NA	NA	NA	58871000	NA	NA	NA	60171000	43171000	35471000
Protein_175	LQWKVRCD	57504000	88604000	64904000	21804000	NA	18604000	NA	3662100	NA	NA	NA	4739100	NA	NA	2681900	NA	NA	1346170	98004000	121504000	98804000	36304000	45304000	59904000	111504000	147504000	NA	70904000	36104000	125504000	146504000	146504000	124504000	94204000	70204000	58404000
Protein_175	KCFPDTGYV	57987000	NA	65387000	22287000	39587000	19087000	NA	4145100	NA	NA	NA	5222100	NA	NA	3164900	NA	NA	NA	98487000	121987000	99287000	36787000	45787000	60387000	111987000	147987000	145987000	71387000	36587000	125987000	NA	146987000	124987000	94687000	70687000	58887000
Protein_175	NGTGGR	57381000	88481000	64781000	21681000	38981000	18481000	NA	3539100	NA	NA	NA	4616100	NA	NA	2558900	NA	NA	1223170	97881000	121381000	98681000	36181000	45181000	59781000	111381000	147381000	145381000	70781000	35981000	125381000	146381000	146381000	124381000	94081000	70081000	58281000
Protein_176	AINNQAH	48266000	77866000	52766000	24566000	41566000	25766000	40366000	36466000	50366000	26266000	28766000	43366000	NA	NA	8681300	NA	1318500	3750000	18966000	13166000	15866000	1175600	NA	14966000	23566000	26466000	29066000	13166000	10966000	19166000	27966000	23866000	30166000	17166000	20666000	17966000
Protein_176	LWLLNDIN	48420000	78020000	52920000	24720000	41720000	25920000	40520000	36620000	50520000	26420000	28920000	43520000	NA	NA	8835300	NA	1472500	3904000	19120000	13320000	16020000	NA	13220000	15120000	23720000	NA	29220000	13320000	11120000	19320000	28120000	24020000	30320000	17320000	20820000	18120000
Protein_176	VWFSCHT	49066000	78666000	53566000	25366000	42366000	26566000	41166000	37266000	51166000	27066000	29566000	44166000	NA	NA	9481300	NA	2118500	4550000	19766000	13966000	16666000	1975600	13866000	15766000	24366000	27266000	29866000	NA	11766000	19966000	28766000	24666000	30966000	17966000	21466000	18766000
Protein_176	HFDMNDDE	48679000	78279000	53179000	24979000	41979000	26179000	40779000	NA	50779000	26679000	29179000	43779000	NA	NA	9094300	NA	1731500	4163000	19379000	13579000	16279000	1588600	13479000	15379000	23979000	26879000	NA	13579000	11379000	19579000	28379000	24279000	30579000	17579000	21079000	18379000
Protein_177	CYDEFIEENVCNKDP	54898000	102298000	NA	33598000	71898000	40898000	59898000	21998000	85098000	11698000	46198000	NA	NA	NA	NA	NA	NA	2432100	4781300	NA	9967200	4708800	NA	7375800	4743900	6581000	9735500	6282600	NA	14098000	9642800	NA	21398000	11398000	NA	4660500
Protein_177	LRLVQP	55230000	102630000	36530000	33930000	72230000	41230000	60230000	22330000	85430000	12030000	46530000	61930000	NA	NA	3846200	NA	NA	2764100	5113300	15430000	10299200	5040800	11630000	7707800	5075900	6913000	10067500	6614600	2891700	14430000	9974800	12330000	21730000	11730000	12130000	4992500
Protein_177	VQCTFHVWPFDLIA	55516000	102916000	36816000	34216000	NA	41516000	60516000	22616000	85716000	NA	46816000	NA	NA	NA	4132200	NA	NA	3050100	5399300	NA	10585200	5326800	NA	NA	NA	7199000	NA	6900600	3177700	14716000	10260800	12616000	22016000	12016000	12416000	5278500
Protein_177	PLYIDATSRIRNFQEP	54964000	NA	36264000	NA	71964000	40964000	59964000	22064000	NA	11764000	46264000	NA	NA	NA	NA	NA	NA	NA	4847300	15164000	10033200	NA	11364000	7441800	4809900	6647000	9801500	6348600	2625700	14164000	NA	NA	21464000	NA	11864000	4726500
Protein_177	TPQWFKGRVSITQ	54782000	102182000	36082000	33482000	71782000	NA	NA	NA	84982000	11582000	NA	61482000	NA	NA	3398200	NA	NA	2316100	4665300	14982000	NA	4592800	11182000	7259800	4627900	6465000	9619500	6166600	2443700	13982000	NA	11882000	21282000	11282000	11682000	NA
Protein_177	GYIRLGEYVHMMKWFE	54814000	NA	36114000	33514000	71814000	40814000	59814000	21914000	85014000	11614000	46114000	61514000	NA	NA	3430200	NA	NA	NA	4697300	15014000	9883200	4624800	NA	NA	4659900	6497000	9651500	NA	2475700	NA	9558800	11914000	21314000	11314000	11714000	4576500
Protein_177	KFYVVHEKQGGCKPSE	NA	102425000	36325000	NA	72025000	NA	NA	22125000	85225000	11825000	46325000	61725000	NA	NA	NA	NA	NA	NA	4908300	15225000	NA	4835800	11425000	7502800	4870900	6708000	9862500	6409600	2686700	NA	9769800	12125000	21525000	11525000	11925000	NA
Protein_178	AIEPYWHNTATTE	54556000	43456000	28656000	32856000	28256000	15556000	29756000	29856000	NA	14156000	17156000	28156000	17656000	954140	8411300	5829700	NA	4825300	NA	8716200	NA	NA	4671000	7260200	NA	16656000	22656000	5228400	6355000	NA	15056000	15856000	19956000	8599400	10656000	8721200
Protein_178	LDEVTMVP	54191000	43091000	28291000	32491000	27891000	15191000	29391000	NA	46691000	13791000	16791000	27791000	17291000	589140	8046300	5464700	1424700	4460300	15491000	8351200	13391000	4702500	4306000	6895200	12391000	16291000	22291000	4863400	5990000	13191000	14691000	15491000	19591000	8234400	NA	8356200
Protein_178	IPMCWALNMYGCFCHPN	54963000	NA	29063000	33263000	NA	15963000	NA	30263000	NA	14563000	NA	NA	18063000	1361140	8818300	6236700	NA	5232300	NA	NA	14163000	5474500	5078000	7667200	13163000	17063000	23063000	5635400	NA	13963000	15463000	16263000	20363000	9006400	11063000	NA
Protein_178	PRRECTGPCEDPAQGHTL	54596000	43496000	NA	32896000	28296000	15596000	NA	29896000	NA	14196000	NA	28196000	17696000	994140	NA	NA	1829700	4865300	NA	8756200	13796000	5107500	NA	7300200	NA	NA	22696000	5268400	6395000	13596000	NA	15896000	19996000	NA	10696000	8761200
Protein_178	MNNSWYLKRMDWHVLIPG	NA	43431000	28631000	32831000	28231000	15531000	NA	29831000	47031000	NA	17131000	28131000	17631000	929140	8386300	5804700	1764700	4800300	15831000	8691200	NA	5042500	4646000	NA	12731000	NA	22631000	NA	NA	13531000	NA	NA	NA	8574400	NA	8696200
Protein_179	DIFRQHVSS	16989000	17289000	9144200	16089000	17889000	7732200	12089000	21089000	NA	5735700	16189000	18389000	NA	NA	2444000	NA	NA	1686730	14889000	10989000	14889000	5007900	NA	7336600	21089000	15089000	18989000	9668800	4640200	18789000	27889000	24189000	21289000	14689000	21289000	NA
Protein_179	WLTVWLGMVD	16881000	17181000	9036200	15981000	17781000	NA	11981000	20981000	21081000	5627700	16081000	18281000	NA	NA	2336000	NA	NA	1578730	14781000	10881000	14781000	4899900	9782300	7228600	20981000	14981000	18881000	9560800	NA	18681000	27781000	NA	21181000	NA	21181000	11481000
Protein_179	YVHMLFIGVPGVS	16262000	16562000	8417200	15362000	17162000	7005200	11362000	20362000	20462000	NA	15462000	17662000	NA	NA	1717000	NA	NA	NA	14162000	10262000	14162000	NA	NA	6609600	20362000	14362000	18262000	8941800	3913200	NA	27162000	NA	20562000	13962000	20562000	10862000
Protein_179	ELMSYDYWWAYGWM	16325000	NA	NA	15425000	17225000	7068200	11425000	20425000	20525000	5071700	15525000	NA	NA	NA	NA	NA	NA	1022730	14225000	10325000	14225000	4343900	NA	6672600	20425000	14425000	18325000	9004800	3976200	18125000	27225000	23525000	20625000	14025000	20625000	NA
Protein_179	HWYTLDGKFHTDD	16812000	17112000	8967200	15912000	17712000	7555200	11912000	NA	NA	5558700	16012000	18212000	NA	NA	2267000	NA	NA	1509730	14712000	NA	14712000	NA	9713300	7159600	20912000	14912000	18812000	NA	4463200	18612000	27712000	NA	21112000	NA	21112000	11412000
Protein_179	DEAAVQQR	16855000	17155000	9010200	15955000	17755000	7598200	11955000	20955000	21055000	5601700	16055000	18255000	NA	NA	2310000	NA	NA	NA	14755000	10855000	NA	4873900	9756300	7202600	20955000	14955000	18855000	9534800	4506200	18655000	27755000	24055000	21155000	14555000	21155000	11455000
Protein_179	GHSSLAAFKDIHGCR	16864000	NA	9019200	15964000	NA	7607200	11964000	20964000	21064000	NA	16064000	NA	NA	NA	2319000	NA	NA	1561730	14764000	10864000	NA	4882900	NA	7211600	20964000	14964000	18864000	NA	4515200	NA	27764000	24064000	21164000	14564000	21164000	NA
Protein_179	MTFVFLVWWMQNWFTSY	16276000	16576000	8431200	NA	17176000	NA	11376000	20376000	20476000	5022700	15476000	NA	NA	NA	1731000	NA	NA	973730	14176000	NA	14176000	4294900	9177300	NA	NA	NA	NA	8955800	3927200	NA	27176000	NA	20576000	13976000	20576000	10876000
Protein_179	FECHEIAQLV	16136000	16436000	8291200	15236000	17036000	6879200	11236000	20236000	20336000	4882700	15336000	17536000	NA	NA	1591000	NA	NA	833730	14036000	NA	14036000	4154900	9037300	6483600	NA	14236000	18136000	8815800	3787200	17936000	27036000	23336000	20436000	13836000	20436000	NA
Protein_179	LKETDNQYFAVC	16336000	16636000	8491200	15436000	17236000	7079200	NA	20436000	20536000	5082700	15536000	17736000	NA	NA	1791000	NA	NA	NA	14236000	10336000	14236000	4354900	NA	6683600	20436000	NA	18336000	9015800	3987200	18136000	NA	23536000	20636000	14036000	20636000	10936000
Protein_180	GMCLAQSEKC	NA	NA	NA	NA	507588000	260588000	NA	NA	NA	168588000	281588000	474588000	NA	NA	NA	22488000	NA	37688000	NA	NA	NA	70488000	123588000	NA	NA	NA	NA	112588000	90988000	229588000	NA	NA	NA	178588000	153588000	109588000
Protein_180	RQIVHQRSSDFDMR	NA	NA	NA	NA	NA	260644000	NA	NA	NA	168644000	NA	474644000	NA	NA	NA	22544000	18444000	37744000	NA	NA	NA	70544000	NA	NA	NA	NA	NA	112644000	91044000	229644000	NA	NA	NA	178644000	153644000	109644000
Protein_180	EEILKGTAQWCSL	NA	NA	NA	239126000	NA	260126000	NA	NA	NA	168126000	281126000	474126000	NA	NA	NA	22026000	17926000	37226000	NA	NA	NA	NA	123126000	104126000	NA	NA	NA	112126000	90526000	229126000	NA	NA	NA	178126000	153126000	109126000
Protein_180	AVVRPASEGWV	NA	NA	NA	239831000	507831000	260831000	NA	NA	NA	168831000	281831000	474831000	NA	NA	NA	22731000	18631000	NA	NA	NA	NA	70731000	123831000	104831000	NA	NA	NA	112831000	91231000	229831000	NA	NA	NA	178831000	153831000	109831000
Protein_180	RKSQNDMRRGY	NA	NA	NA	239916000	507916000	260916000	NA	NA	NA	168916000	NA	474916000	NA	NA	NA	22816000	18716000	38016000	NA	NA	NA	70816000	NA	104916000	NA	NA	NA	112916000	NA	229916000	NA	NA	NA	178916000	153916000	109916000
Protein_180	GYMRYKREASSQHFDTH	NA	NA	NA	NA	507071000	260071000	NA	NA	NA	168071000	281071000	474071000	NA	NA	NA	21971000	17871000	37171000	NA	NA	NA	NA	123071000	104071000	NA	NA	NA	112071000	NA	NA	NA	NA	NA	178071000	153071000	109071000
Protein_180	VYHGMGHPKMLKSVIS	NA	NA	NA	239963000	NA	260963000	NA	NA	NA	168963000	281963000	474963000	NA	NA	NA	22863000	18763000	NA	NA	NA	NA	70863000	123963000	NA	NA	NA	NA	NA	91363000	NA	NA	NA	NA	178963000	153963000	NA
Protein_180	DVVSDFPCQEDID	NA	NA	NA	239314000	507314000	260314000	NA	NA	NA	168314000	281314000	474314000	NA	NA	NA	22214000	18114000	37414000	NA	NA	NA	70214000	123314000	104314000	NA	NA	NA	NA	NA	229314000	NA	NA	NA	178314000	153314000	109314000
Protein_180	QVCSDNTQRINNEGGAFM	NA	NA	NA	NA	507615000	NA	NA	NA	NA	168615000	281615000	474615000	NA	NA	NA	NA	18415000	NA	NA	NA	NA	70515000	123615000	104615000	NA	NA	NA	112615000	NA	229615000	NA	NA	NA	178615000	153615000	109615000
Protein_181	NGAWHVYWISNKRSIM	NA	68804000	42104000	21504000	28904000	16204000	NA	NA	38004000	NA	8504800	NA	NA	NA	NA	NA	NA	NA	31304000	20004000	32504000	9863700	NA	15904000	30804000	35704000	45004000	NA	4626900	23104000	62604000	42104000	45304000	18704000	23004000	NA
Protein_181	SPIEGPDPFG	45975000	68375000	41675000	21075000	NA	15775000	11775000	38075000	37575000	6286600	8075800	16975000	NA	NA	15575000	NA	NA	NA	30875000	19575000	32075000	9434700	9532500	15475000	NA	35275000	44575000	9461100	NA	22675000	62175000	41675000	44875000	18275000	22575000	8898500
Protein_181	FDNYMFPLHAY	45941000	68341000	41641000	21041000	28441000	15741000	11741000	38041000	37541000	NA	8041800	16941000	NA	808160	15541000	NA	NA	NA	30841000	NA	32041000	9400700	9498500	15441000	NA	35241000	44541000	9427100	4163900	22641000	NA	41641000	NA	18241000	22541000	8864500
Protein_181	KCGPELI	46537000	68937000	42237000	21637000	29037000	16337000	12337000	38637000	38137000	6848600	8637800	17537000	NA	1404160	16137000	NA	NA	NA	31437000	20137000	32637000	9996700	10094500	16037000	30937000	35837000	45137000	10023100	4759900	23237000	62737000	42237000	NA	18837000	23137000	9460500
Protein_181	KTAPLARIKARAC	46013000	68413000	41713000	NA	NA	NA	11813000	38113000	37613000	NA	8113800	17013000	NA	NA	NA	NA	NA	NA	30913000	19613000	32113000	9472700	9570500	15513000	30413000	35313000	NA	9499100	4235900	22713000	62213000	41713000	44913000	18313000	22613000	8936500
Protein_181	SRTIRGIEHNPYF	46001000	NA	41701000	21101000	28501000	NA	11801000	38101000	37601000	NA	8101800	17001000	NA	868160	15601000	NA	NA	NA	30901000	19601000	32101000	9460700	9558500	15501000	NA	35301000	NA	9487100	4223900	22701000	NA	41701000	44901000	18301000	22601000	8924500
Protein_181	PFEKGDFHF	46785000	69185000	42485000	21885000	29285000	16585000	12585000	38885000	38385000	7096600	8885800	17785000	NA	1652160	16385000	NA	NA	NA	31685000	20385000	32885000	10244700	NA	16285000	31185000	36085000	45385000	10271100	NA	23485000	62985000	42485000	45685000	19085000	NA	9708500
Protein_181	VQVGTRKA	45953000	68353000	41653000	21053000	28453000	15753000	11753000	38053000	37553000	6264600	NA	16953000	NA	820160	15553000	NA	NA	NA	30853000	19553000	32053000	9412700	9510500	15453000	30353000	35253000	44553000	9439100	4175900	22653000	62153000	41653000	44853000	18253000	22553000	NA
Protein_182	QYDVCWL	NA	NA	NA	172183000	432183000	167183000	NA	NA	NA	92583000	170183000	182183000	NA	NA	NA	10065200	9035900	23283000	NA	NA	NA	154183000	331183000	311183000	NA	NA	NA	383183000	218183000	761183000	NA	NA	NA	487183000	407183000	277183000
Protein_182	PQWKTFGCPG	NA	NA	NA	172564000	432564000	167564000	NA	NA	NA	92964000	170564000	182564000	NA	NA	NA	10446200	9416900	NA	NA	NA	NA	154564000	331564000	311564000	NA	NA	NA	383564000	218564000	761564000	NA	NA	NA	NA	407564000	277564000
Protein_182	CEDNNAEHLMFFPARTAR	NA	NA	NA	172710000	NA	167710000	NA	NA	NA	NA	170710000	NA	NA	NA	NA	NA	9562900	23810000	NA	NA	NA	NA	NA	311710000	NA	NA	NA	383710000	NA	761710000	NA	NA	NA	487710000	NA	277710000
Protein_182	APTIKG	NA	NA	NA	172736000	432736000	167736000	NA	NA	NA	93136000	170736000	182736000	NA	NA	NA	10618200	9588900	23836000	NA	NA	NA	154736000	331736000	311736000	NA	NA	NA	383736000	218736000	761736000	NA	NA	NA	487736000	407736000	277736000
Protein_182	CMWERVNNYTAFAG	NA	NA	NA	NA	432155000	167155000	NA	NA	NA	92555000	NA	182155000	NA	NA	NA	NA	9007900	23255000	NA	NA	NA	154155000	331155000	311155000	NA	NA	NA	NA	218155000	761155000	NA	NA	NA	487155000	407155000	277155000
Protein_182	MVKGCTIPKVHEW	NA	NA	NA	172488000	432488000	167488000	NA	NA	NA	92888000	170488000	182488000	NA	NA	NA	10370200	9340900	23588000	NA	NA	NA	154488000	331488000	311488000	NA	NA	NA	383488000	NA	NA	NA	NA	NA	487488000	NA	277488000
Protein_182	IALAIEIGKWCWEQHF	NA	NA	NA	172937000	432937000	167937000	NA	NA	NA	93337000	170937000	182937000	NA	NA	NA	10819200	9789900	NA	NA	NA	NA	NA	NA	NA	NA	NA	NA	383937000	218937000	761937000	NA	NA	NA	487937000	NA	277937000
Protein_182	ADVSVF	NA	NA	NA	172504000	432504000	167504000	NA	NA	NA	92904000	170504000	182504000	NA	NA	NA	10386200	9356900	23604000	NA	NA	NA	154504000	331504000	311504000	NA	NA	NA	383504000	218504000	761504000	NA	NA	NA	487504000	407504000	277504000
Protein_182	TFSHCYKENFPWV	NA	NA	NA	172811000	NA	167811000	NA	NA	NA	NA	170811000	182811000	NA	NA	NA	10693200	9663900	23911000	NA	NA	NA	NA	331811000	311811000	NA	NA	NA	383811000	218811000	761811000	NA	NA	NA	487811000	407811000	277811000
Protein_182	IMHNALHCSEM	NA	NA	NA	172385000	432385000	167385000	NA	NA	NA	92785000	170385000	182385000	NA	NA	NA	10267200	9237900	23485000	NA	NA	NA	154385000	NA	311385000	NA	NA	NA	NA	218385000	761385000	NA	NA	NA	487385000	407385000	277385000
Protein_183	FVAFADLNMQ	16451000	24751000	18651000	NA	NA	NA	14451000	18351000	NA	NA	NA	NA	6877300	3534500	5762700	NA	NA	NA	12351000	7972200	9402700	NA	NA	NA	NA	11451000	15551000	NA	NA	NA	14151000	9712300	14051000	NA	NA	NA
Protein_184	WLGTDYKFRSQMVD	688956000	1030956000	671956000	254956000	624956000	345956000	498956000	460956000	690956000	169956000	268956000	NA	NA	NA	87756000	17656000	NA	NA	638956000	383956000	463956000	NA	NA	240956000	474956000	468956000	685956000	261956000	176956000	432956000	NA	589956000	662956000	368956000	326956000	241956000
Protein_184	DGMDCKRWTECETH	688731000	1030731000	NA	NA	624731000	345731000	498731000	NA	690731000	169731000	268731000	NA	NA	61931000	NA	17431000	15731000	36531000	638731000	383731000	463731000	143731000	181731000	240731000	474731000	468731000	685731000	261731000	176731000	432731000	787731000	589731000	NA	368731000	326731000	NA
Protein_185	MSEGAL	NA	NA	NA	28970000	57470000	29070000	NA	NA	NA	26170000	33170000	42670000	NA	NA	NA	NA	3308800	2182900	NA	NA	NA	12170000	17070000	21670000	NA	NA	NA	14770000	16770000	34670000	NA	NA	NA	29770000	30670000	25070000
Protein_185	SKGLINEYQAHKCH	NA	NA	NA	NA	57416000	29016000	NA	NA	NA	26116000	33116000	42616000	NA	NA	NA	NA	3254800	NA	NA	NA	NA	12116000	17016000	21616000	NA	NA	NA	14716000	16716000	34616000	NA	NA	NA	29716000	NA	25016000
Protein_185	VRCSLYTCTV	NA	NA	NA	29493000	57993000	NA	NA	NA	NA	26693000	33693000	NA	NA	NA	NA	NA	3831800	2705900	NA	NA	NA	12693000	17593000	22193000	NA	NA	NA	15293000	17293000	35193000	NA	NA	NA	NA	31193000	25593000
Protein_185	LNVCAFASGHVQMV	NA	NA	NA	NA	58370000	29970000	NA	NA	NA	27070000	34070000	43570000	NA	NA	NA	NA	4208800	3082900	NA	NA	NA	13070000	17970000	22570000	NA	NA	NA	15670000	17670000	35570000	NA	NA	NA	30670000	NA	25970000
Protein_185	LRWPDGWEEMDCP	NA	NA	NA	29204000	57704000	NA	NA	NA	NA	26404000	33404000	42904000	NA	NA	NA	NA	NA	2416900	NA	NA	NA	12404000	NA	21904000	NA	NA	NA	15004000	17004000	34904000	NA	NA	NA	30004000	30904000	NA
Protein_185	HPVVAVPKLPANQWDNTV	NA	NA	NA	NA	NA	29146000	NA	NA	NA	26246000	33246000	42746000	NA	NA	NA	NA	NA	2258900	NA	NA	NA	NA	17146000	21746000	NA	NA	NA	14846000	16846000	NA	NA	NA	NA	29846000	30746000	NA
Protein_185	YWQRGVN	NA	NA	NA	28916000	57416000	29016000	NA	NA	NA	26116000	33116000	42616000	NA	NA	NA	NA	3254800	2128900	NA	NA	NA	12116000	17016000	21616000	NA	NA	NA	14716000	16716000	34616000	NA	NA	NA	29716000	30616000	25016000
Protein_186	QGCPQNYE	5430119000	8590119000	6780119000	2560119000	4780119000	2500119000	5520119000	5940119000	7500119000	1970119000	2910119000	4650119000	1100119000	807119000	1300119000	310119000	205119000	540119000	4220119000	3060119000	3410119000	1030119000	1780119000	1780119000	4270119000	4030119000	5180119000	1900119000	NA	3120119000	NA	3780119000	4760119000	2600119000	2500119000	1880119000
Protein_186	DRDFNIFCYW	5430714000	8590714000	NA	2560714000	4780714000	2500714000	5520714000	5940714000	7500714000	1970714000	2910714000	4650714000	1100714000	NA	1300714000	310714000	NA	540714000	4220714000	3060714000	3410714000	1030714000	1780714000	1780714000	NA	4030714000	5180714000	1900714000	1320714000	3120714000	6160714000	3780714000	4760714000	2600714000	2500714000	1880714000
Protein_186	EVKQNMYVQLGY	5430772000	NA	6780772000	2560772000	4780772000	2500772000	5520772000	NA	7500772000	1970772000	2910772000	4650772000	1100772000	807772000	1300772000	310772000	205772000	540772000	4220772000	3060772000	NA	1030772000	1780772000	1780772000	4270772000	4030772000	5180772000	1900772000	NA	NA	6160772000	3780772000	4760772000	NA	2500772000	1880772000
Protein_187	HKGDAYKKAYWL	217964000	1040964000	458964000	52364000	160964000	108964000	332964000	426964000	403964000	NA	67264000	64064000	1090964000	575964000	881964000	217964000	156964000	66764000	46664000	NA	NA	3584800	24264000	NA	NA	105964000	51264000	26564000	62064000	NA	81964000	84264000	134964000	23964000	39864000	37964000
Protein_187	LWKWYMFRTMI	217475000	1040475000	458475000	51875000	NA	108475000	332475000	426475000	403475000	NA	NA	63575000	1090475000	575475000	881475000	217475000	156475000	66275000	46175000	43175000	27675000	3095800	NA	5693600	25275000	NA	50775000	26075000	61575000	32775000	81475000	83775000	134475000	23475000	39375000	37475000
Protein_187	KIYFITRCHPSLSPS	217521000	1040521000	NA	51921000	160521000	NA	NA	426521000	403521000	37021000	66821000	NA	NA	575521000	881521000	217521000	NA	66321000	46221000	43221000	27721000	3141800	23821000	5739600	NA	105521000	50821000	26121000	61621000	NA	81521000	83821000	NA	23521000	39421000	37521000
Protein_187	QAGHQKV	217011000	1040011000	458011000	51411000	160011000	108011000	332011000	426011000	403011000	36511000	66311000	63111000	1090011000	575011000	881011000	217011000	156011000	65811000	45711000	42711000	27211000	2631800	23311000	5229600	NA	105011000	50311000	25611000	61111000	32311000	81011000	83311000	134011000	23011000	38911000	37011000
Protein_187	IMNFVI	217819000	1040819000	458819000	52219000	160819000	108819000	332819000	426819000	403819000	37319000	67119000	63919000	1090819000	575819000	881819000	217819000	156819000	66619000	46519000	43519000	28019000	3439800	24119000	6037600	25619000	105819000	51119000	26419000	61919000	33119000	81819000	84119000	134819000	23819000	39719000	37819000
Protein_187	EMPSQPGT	217852000	1040852000	458852000	52252000	160852000	108852000	332852000	426852000	403852000	NA	67152000	63952000	1090852000	575852000	881852000	217852000	156852000	66652000	46552000	43552000	28052000	3472800	24152000	6070600	25652000	105852000	51152000	NA	61952000	33152000	81852000	84152000	134852000	23852000	39752000	37852000
Protein_187	KDRAART	217441000	1040441000	458441000	51841000	160441000	108441000	332441000	426441000	403441000	36941000	66741000	63541000	1090441000	575441000	881441000	217441000	156441000	66241000	46141000	43141000	27641000	3061800	23741000	NA	25241000	105441000	50741000	26041000	61541000	32741000	81441000	83741000	134441000	23441000	39341000	37441000
Protein_187	MEYAAVQIV	217399000	NA	458399000	51799000	160399000	108399000	332399000	426399000	403399000	36899000	66699000	63499000	1090399000	NA	881399000	217399000	156399000	66199000	46099000	43099000	27599000	3019800	23699000	5617600	25199000	105399000	NA	25999000	61499000	32699000	81399000	83699000	134399000	23399000	39299000	37399000
Protein_187	LCNADWVKHW	217429000	1040429000	458429000	51829000	160429000	108429000	NA	426429000	403429000	36929000	66729000	63529000	1090429000	575429000	881429000	217429000	156429000	66229000	46129000	NA	27629000	3049800	23729000	5647600	25229000	105429000	50729000	26029000	61529000	NA	81429000	83729000	134429000	23429000	39329000	NA
Protein_188	CQQPMS	17074000	52474000	12874000	9280100	14374000	6363900	3559400	2812200	4912300	NA	NA	NA	NA	5008000	NA	NA	1542300	NA	16074000	4611900	14074000	6681400	8772200	9267700	13574000	NA	23074000	4748500	3543600	17674000	9644800	31474000	NA	13474000	18074000	9225500
Protein_188	LIVQECP	16844000	NA	12644000	9050100	14144000	6133900	3329400	2582200	4682300	NA	NA	NA	NA	4778000	NA	NA	1312300	NA	15844000	4381900	13844000	6451400	8542200	9037700	13344000	NA	22844000	4518500	3313600	17444000	9414800	31244000	NA	13244000	17844000	8995500
Protein_188	KYERTDANT	16960000	52360000	12760000	NA	14260000	6249900	3445400	2698200	4798300	NA	NA	NA	NA	4894000	NA	NA	1428300	NA	15960000	4497900	13960000	6567400	8658200	NA	13460000	NA	22960000	4634500	3429600	17560000	9530800	31360000	NA	13360000	17960000	9111500
Protein_188	TRSEWP	17593000	52993000	13393000	9799100	14893000	6882900	4078400	3331200	5431300	NA	NA	NA	NA	5527000	NA	NA	2061300	NA	16593000	5130900	14593000	7200400	9291200	9786700	14093000	NA	23593000	5267500	4062600	18193000	10163800	31993000	NA	13993000	18593000	9744500
Protein_188	HCVCYDG	17536000	52936000	13336000	9742100	14836000	6825900	4021400	3274200	5374300	NA	NA	NA	NA	5470000	NA	NA	2004300	NA	16536000	5073900	14536000	7143400	9234200	9729700	14036000	NA	23536000	5210500	4005600	18136000	10106800	31936000	NA	13936000	18536000	NA
Protein_188	IWKNCDPEMTTECNP	17571000	52971000	13371000	9777100	14871000	6860900	4056400	NA	5409300	NA	NA	NA	NA	NA	NA	NA	2039300	NA	16571000	5108900	14571000	NA	9269200	9764700	NA	NA	NA	5245500	NA	18171000	10141800	31971000	NA	13971000	18571000	9722500
Protein_188	WTWIDHCDSEALIF	17694000	53094000	13494000	NA	14994000	6983900	4179400	3432200	5532300	NA	NA	NA	NA	NA	NA	NA	2162300	NA	16694000	5231900	NA	7301400	9392200	9887700	14194000	NA	23694000	5368500	4163600	18294000	10264800	NA	NA	14094000	18694000	9845500
Protein_188	KTVLMNMQYWSQNFDY	16946000	NA	12746000	9152100	14246000	6235900	3431400	2684200	NA	NA	NA	NA	NA	NA	NA	NA	1414300	NA	15946000	NA	13946000	NA	NA	9139700	13446000	NA	22946000	NA	3415600	17546000	9516800	31346000	NA	NA	17946000	9097500
Protein_189	RKIQWHTVCVLAIVVI	11948000	10424400	5117100	4957700	NA	2652600	3625400	7077100	6078600	NA	NA	NA	2010100	15448000	NA	NA	992900	NA	NA	17048000	NA	8765400	8762800	12448000	NA	23148000	NA	11748000	9227200	22848000	NA	23448000	NA	15448000	14148000	NA
Protein_189	TIFYNM	12161000	10637400	5330100	5170700	NA	2865600	3838400	7290100	6291600	NA	NA	NA	2223100	15661000	NA	NA	1205900	NA	29761000	17261000	14161000	8978400	8975800	12661000	24061000	23361000	37561000	11961000	9440200	23061000	17761000	23661000	31561000	15661000	14361000	12561000
Protein_189	KQSWVNLAMFS	11302000	9778400	4471100	NA	NA	2006600	NA	NA	NA	NA	NA	NA	1364100	14802000	NA	NA	346900	NA	28902000	16402000	13302000	8119400	8116800	11802000	23202000	22502000	36702000	11102000	8581200	22202000	NA	22802000	30702000	14802000	13502000	11702000
Protein_189	VRAGFMEELHRSTEEKV	11812000	10288400	NA	NA	NA	2516600	3489400	NA	NA	NA	NA	NA	NA	NA	NA	NA	NA	NA	29412000	NA	13812000	8629400	NA	NA	23712000	23012000	37212000	11612000	9091200	22712000	17412000	23312000	31212000	15312000	14012000	12212000
Protein_189	WMFFMTALPDSPTI	11852000	10328400	5021100	4861700	NA	2556600	3529400	6981100	5982600	NA	NA	NA	NA	15352000	NA	NA	896900	NA	29452000	16952000	NA	NA	8666800	NA	23752000	23052000	NA	NA	9131200	22752000	17452000	23352000	31252000	15352000	14052000	NA
Protein_189	TPCIEWYGQKESREKNHV	11661000	NA	NA	4670700	NA	2365600	3338400	NA	5791600	NA	NA	NA	1723100	15161000	NA	NA	705900	NA	29261000	16761000	13661000	8478400	8475800	12161000	23561000	NA	37061000	11461000	NA	22561000	17261000	23161000	31061000	NA	NA	NA
Protein_189	ALMVYSHNQGAQFK	NA	9798400	NA	4331700	NA	2026600	2999400	6451100	5452600	NA	NA	NA	1384100	14822000	NA	NA	366900	NA	28922000	16422000	13322000	8139400	8136800	11822000	NA	NA	36722000	11122000	8601200	22222000	NA	22822000	NA	14822000	13522000	11722000
Protein_189	FPNGERCCGHY	11904000	10380400	5073100	4913700	NA	2608600	NA	7033100	6034600	NA	NA	NA	NA	15404000	NA	NA	948900	NA	29504000	17004000	13904000	8721400	8718800	12404000	23804000	23104000	37304000	11704000	9183200	22804000	NA	23404000	31304000	15404000	NA	12304000
Protein_190	VALKNGAVNWHWE	NA	NA	NA	NA	14978000	12578000	NA	NA	NA	7139900	11578000	10385300	NA	NA	NA	NA	1547180	1785270	NA	NA	NA	4816900	NA	8335000	NA	NA	NA	10677900	9217200	14178000	NA	NA	NA	13678000	14778000	13378000
Protein_190	DDGPMDFIQAW	NA	NA	NA	2852300	14238000	11838000	NA	NA	NA	NA	NA	9645300	NA	NA	NA	NA	807180	1045270	NA	NA	NA	4076900	6827900	7595000	NA	NA	NA	9937900	8477200	13438000	NA	NA	NA	12938000	14038000	NA
Protein_190	TGITHIWCMDNWDFDY	NA	NA	NA	2901300	14287000	11887000	NA	NA	NA	6448900	10887000	NA	NA	NA	NA	NA	NA	1094270	NA	NA	NA	NA	6876900	7644000	NA	NA	NA	9986900	8526200	13487000	NA	NA	NA	NA	NA	12687000
Protein_191	YRGHHDLMLHEWMYAF	814609000	1170609000	860609000	243609000	526609000	NA	730609000	779609000	1100609000	173609000	281609000	467609000	NA	97009000	NA	23209000	21309000	NA	364609000	290609000	392609000	61409000	120609000	101609000	426609000	362609000	587609000	NA	NA	210609000	NA	480609000	NA	159609000	NA	NA
Protein_191	LFSRPHAFWVIDEDSF	814605000	1170605000	860605000	NA	526605000	262605000	730605000	779605000	NA	173605000	NA	467605000	103605000	97005000	126605000	23205000	21305000	NA	NA	NA	392605000	61405000	NA	101605000	NA	362605000	NA	127605000	86305000	210605000	663605000	480605000	546605000	159605000	NA	124605000
Protein_191	SNTGHKVGKE	814621000	1170621000	860621000	243621000	526621000	262621000	NA	779621000	1100621000	173621000	281621000	467621000	103621000	NA	NA	23221000	NA	42921000	364621000	290621000	392621000	61421000	120621000	101621000	426621000	362621000	587621000	127621000	86321000	210621000	663621000	480621000	546621000	159621000	150621000	124621000
Protein_191	KSDALKDARWG	814186000	1170186000	860186000	NA	526186000	262186000	730186000	779186000	NA	173186000	281186000	467186000	NA	NA	126186000	NA	20886000	42486000	364186000	290186000	392186000	60986000	120186000	101186000	426186000	362186000	587186000	127186000	85886000	210186000	663186000	480186000	546186000	159186000	150186000	124186000
Protein_191	YSSIPWSD	814203000	1170203000	860203000	243203000	526203000	262203000	730203000	779203000	1100203000	173203000	281203000	467203000	103203000	96603000	126203000	22803000	20903000	42503000	364203000	290203000	392203000	61003000	120203000	101203000	NA	362203000	587203000	127203000	85903000	210203000	663203000	NA	546203000	159203000	150203000	124203000
Protein_191	QNKQHWIDTC	814253000	NA	860253000	243253000	NA	262253000	730253000	779253000	1100253000	173253000	281253000	467253000	103253000	96653000	126253000	22853000	20953000	42553000	364253000	290253000	392253000	61053000	120253000	101253000	NA	362253000	587253000	NA	85953000	210253000	663253000	480253000	546253000	159253000	150253000	124253000
Protein_191	PREFMDPLMC	814672000	1170672000	860672000	243672000	526672000	NA	730672000	779672000	1100672000	173672000	281672000	467672000	103672000	97072000	126672000	23272000	NA	42972000	364672000	290672000	392672000	61472000	NA	101672000	426672000	362672000	587672000	127672000	86372000	NA	663672000	480672000	546672000	159672000	150672000	124672000
Protein_192	FQRWILPQMH	262047000	364047000	241047000	NA	NA	NA	92447000	NA	236047000	NA	NA	NA	36547000	30147000	55347000	NA	NA	NA	98147000	78247000	NA	NA	NA	NA	NA	63847000	130047000	NA	NA	NA	119047000	84747000	117047000	NA	NA	NA
Protein_192	KSCRCESLTEGQFHNH	262290000	364290000	NA	NA	NA	NA	92690000	NA	NA	NA	NA	NA	36790000	30390000	NA	NA	NA	NA	NA	78490000	NA	NA	NA	NA	112290000	64090000	130290000	NA	NA	NA	119290000	NA	117290000	NA	NA	NA
Protein_193	AQFIMM	1310237000	2190237000	1730237000	792237000	1910237000	741237000	972237000	1120237000	1100237000	356237000	744237000	1010237000	75037000	107237000	250237000	24637000	27037000	98537000	1810237000	1160237000	1150237000	481237000	669237000	763237000	1620237000	1310237000	1910237000	940237000	458237000	1560237000	1540237000	1170237000	1440237000	1140237000	962237000	559237000
Protein_193	PAVNVIWKIFNGYHCW	1310073000	2190073000	NA	792073000	1910073000	741073000	972073000	NA	1100073000	356073000	744073000	1010073000	74873000	NA	250073000	24473000	NA	98373000	1810073000	NA	1150073000	481073000	669073000	NA	1620073000	1310073000	1910073000	NA	458073000	1560073000	NA	1170073000	NA	1140073000	NA	559073000
Protein_194	PLYYEYDFILAMKNNGA	985652000	1470652000	1090652000	427652000	NA	NA	557652000	460652000	NA	NA	NA	605652000	70352000	102652000	NA	22052000	NA	80652000	1130652000	702652000	941652000	254652000	485652000	511652000	872652000	971652000	NA	472652000	398652000	857652000	1520652000	NA	NA	NA	699652000	516652000
Protein_194	DYNRVRTLPYATVSRDYH	985410000	1470410000	1090410000	427410000	NA	378410000	557410000	460410000	NA	190410000	NA	NA	70110000	NA	NA	21810000	25610000	80410000	1130410000	NA	NA	254410000	NA	511410000	872410000	971410000	1260410000	472410000	NA	NA	1520410000	1010410000	1540410000	NA	699410000	516410000
Protein_194	HYCILNGSQLES	985256000	1470256000	1090256000	427256000	799256000	378256000	557256000	460256000	969256000	190256000	256256000	NA	69956000	NA	171256000	21656000	25456000	NA	1130256000	702256000	941256000	254256000	485256000	511256000	NA	971256000	1260256000	472256000	NA	857256000	1520256000	1010256000	1540256000	NA	699256000	516256000
Protein_194	LCYWFMLPLFECFWCHV	985618000	1470618000	1090618000	427618000	NA	378618000	557618000	460618000	969618000	190618000	NA	NA	70318000	102618000	NA	NA	25818000	NA	1130618000	702618000	941618000	254618000	NA	511618000	NA	971618000	NA	472618000	398618000	857618000	1520618000	NA	1540618000	NA	699618000	516618000
Protein_194	TYWFIGWSFIQEVRHFLH	985681000	NA	1090681000	427681000	NA	NA	NA	460681000	969681000	190681000	NA	605681000	70381000	NA	171681000	NA	25881000	80681000	1130681000	NA	NA	254681000	485681000	511681000	872681000	971681000	NA	472681000	NA	857681000	1520681000	1010681000	1540681000	723681000	NA	516681000
Protein_194	SFSIIRARHS	985569000	1470569000	1090569000	427569000	799569000	378569000	557569000	460569000	969569000	190569000	256569000	NA	70269000	102569000	NA	21969000	25769000	80569000	1130569000	NA	941569000	254569000	485569000	511569000	872569000	971569000	1260569000	472569000	398569000	857569000	1520569000	NA	1540569000	723569000	699569000	516569000
Protein_195	MDTRVHFYWNYARCGES	NA	NA	NA	NA	3420951000	2220951000	NA	NA	NA	1380951000	1770951000	NA	NA	NA	NA	223951000	46551000	447951000	NA	NA	NA	455951000	NA	2340951000	NA	NA	NA	2010951000	1520951000	1280951000	NA	NA	NA	3350951000	913951000	2010951000
Protein_195	CYCEKVRPWDIVIFC	NA	NA	NA	2040279000	3420279000	NA	NA	NA	NA	NA	1770279000	2760279000	NA	NA	NA	223279000	45879000	447279000	NA	NA	NA	455279000	980279000	2340279000	NA	NA	NA	NA	NA	NA	NA	NA	NA	3350279000	NA	2010279000
Protein_195	NPTQGS	NA	NA	NA	2040811000	3420811000	2220811000	NA	NA	NA	1380811000	1770811000	2760811000	NA	NA	NA	223811000	46411000	447811000	NA	NA	NA	455811000	980811000	2340811000	NA	NA	NA	2010811000	1520811000	1280811000	NA	NA	NA	3350811000	913811000	2010811000
Protein_195	DQGGCPQ	NA	NA	NA	2040409000	3420409000	2220409000	NA	NA	NA	1380409000	1770409000	2760409000	NA	NA	NA	223409000	46009000	447409000	NA	NA	NA	455409000	980409000	2340409000	NA	NA	NA	2010409000	1520409000	1280409000	NA	NA	NA	3350409000	913409000	2010409000
Protein_195	HLKQFDVS	NA	NA	NA	2040523000	NA	2220523000	NA	NA	NA	1380523000	NA	2760523000	NA	NA	NA	223523000	46123000	447523000	NA	NA	NA	455523000	980523000	2340523000	NA	NA	NA	2010523000	1520523000	1280523000	NA	NA	NA	3350523000	913523000	2010523000
Protein_195	SNWYKPIYVYN	NA	NA	NA	2040840000	NA	2220840000	NA	NA	NA	1380840000	1770840000	2760840000	NA	NA	NA	223840000	46440000	NA	NA	NA	NA	455840000	980840000	2340840000	NA	NA	NA	2010840000	1520840000	1280840000	NA	NA	NA	3350840000	913840000	2010840000
Protein_195	QLPADTTVWWCDSVIYKA	NA	NA	NA	2040770000	3420770000	2220770000	NA	NA	NA	1380770000	1770770000	NA	NA	NA	NA	223770000	46370000	447770000	NA	NA	NA	455770000	NA	NA	NA	NA	NA	2010770000	NA	1280770000	NA	NA	NA	3350770000	913770000	2010770000
Protein_195	HLCVWDLR	NA	NA	NA	2040759000	NA	2220759000	NA	NA	NA	1380759000	1770759000	2760759000	NA	NA	NA	223759000	46359000	447759000	NA	NA	NA	455759000	980759000	2340759000	NA	NA	NA	2010759000	1520759000	1280759000	NA	NA	NA	3350759000	913759000	2010759000
Protein_195	QGFPMVKDDFLRWC	NA	NA	NA	2040716000	3420716000	NA	NA	NA	NA	1380716000	1770716000	NA	NA	NA	NA	223716000	46316000	447716000	NA	NA	NA	455716000	NA	2340716000	NA	NA	NA	NA	1520716000	1280716000	NA	NA	NA	3350716000	913716000	2010716000
Protein_195	KLACTSTPQLNKAHQFN	NA	NA	NA	2040141000	NA	2220141000	NA	NA	NA	1380141000	1770141000	2760141000	NA	NA	NA	NA	NA	447141000	NA	NA	NA	NA	980141000	2340141000	NA	NA	NA	2010141000	NA	1280141000	NA	NA	NA	3350141000	913141000	2010141000
Protein_196	CKREHKSYMCLCG	193053000	327053000	NA	101053000	204053000	111053000	57253000	42753000	NA	20153000	34753000	51353000	20353000	33353000	49553000	5104900	7047200	22153000	NA	169053000	201053000	57253000	111053000	NA	264053000	229053000	NA	120053000	NA	199053000	373053000	273053000	NA	177053000	173053000	113053000
Protein_196	DPRSTTRGMKHG	193453000	NA	256453000	101453000	NA	111453000	57653000	43153000	NA	20553000	35153000	51753000	20753000	33753000	49953000	5504900	7447200	22553000	NA	169453000	201453000	57653000	111453000	91453000	264453000	NA	332453000	120453000	82253000	199453000	373453000	273453000	NA	177453000	173453000	113453000
Protein_196	QKLTVLPYN	193269000	327269000	256269000	101269000	NA	111269000	57469000	42969000	105269000	20369000	34969000	NA	20569000	33569000	49769000	5320900	7263200	NA	293269000	169269000	201269000	57469000	111269000	91269000	264269000	229269000	332269000	120269000	82069000	199269000	373269000	273269000	285269000	177269000	173269000	113269000
Protein_196	YQSSHVMM	193756000	327756000	256756000	101756000	204756000	111756000	57956000	43456000	105756000	20856000	35456000	52056000	21056000	34056000	50256000	5807900	7750200	22856000	293756000	169756000	NA	57956000	NA	91756000	264756000	229756000	332756000	120756000	82556000	199756000	373756000	273756000	285756000	177756000	173756000	113756000
Protein_197	WLAYVTRQGGFVIDPMVI	NA	35082000	28782000	NA	13782000	10638000	23282000	NA	30582000	8734400	12582000	13682000	NA	NA	NA	NA	NA	1527400	NA	NA	13082000	3195500	NA	6566100	15082000	7117000	NA	6660400	NA	8528100	27882000	10882000	8374100	9823400	10637300	5069800
Protein_197	SMGLFTHT	20746000	34346000	NA	10746000	13046000	9902000	22546000	23446000	29846000	7998400	11846000	12946000	NA	NA	1046900	NA	NA	791400	9778800	5553200	12346000	2459500	1871700	5830100	14346000	6381000	9037600	5924400	3851400	7792100	27146000	10146000	7638100	9087400	9901300	4333800
Protein_197	FMEEMEEQRGT	21082000	34682000	28382000	11082000	13382000	10238000	NA	23782000	30182000	NA	12182000	NA	NA	NA	1382900	NA	NA	1127400	NA	5889200	12682000	2795500	2207700	6166100	14682000	NA	9373600	6260400	4187400	8128100	27482000	10482000	7974100	9423400	10237300	4669800
Protein_197	KVPVATIF	21263000	NA	28563000	11263000	13563000	10419000	23063000	23963000	30363000	8515400	12363000	13463000	NA	NA	1563900	NA	NA	NA	10295800	6070200	12863000	2976500	2388700	6347100	14863000	6898000	9554600	6441400	4368400	8309100	27663000	10663000	8155100	9604400	10418300	4850800
Protein_197	RYPEQLEYFPVI	NA	NA	NA	11029000	13329000	NA	22829000	23729000	30129000	8281400	12129000	13229000	NA	NA	1329900	NA	NA	1074400	10061800	5836200	12629000	2742500	2154700	6113100	14629000	NA	9320600	6207400	4134400	8075100	NA	10429000	7921100	9370400	10184300	4616800
Protein_197	NASMITVT	20918000	34518000	28218000	10918000	13218000	10074000	22718000	NA	30018000	8170400	12018000	13118000	NA	NA	1218900	NA	NA	963400	9950800	5725200	12518000	2631500	2043700	6002100	14518000	6553000	9209600	6096400	4023400	7964100	27318000	10318000	7810100	9259400	NA	4505800
Protein_197	FRLQPLKVELFFNIWWHM	21188000	NA	28488000	11188000	NA	10344000	22988000	23888000	NA	NA	NA	NA	NA	NA	1488900	NA	NA	1233400	NA	5995200	12788000	NA	2313700	6272100	NA	NA	9479600	6366400	4293400	NA	27588000	10588000	8080100	9529400	10343300	4775800
Protein_197	VWQSDPQ	21246000	34846000	28546000	11246000	13546000	10402000	23046000	23946000	30346000	8498400	12346000	13446000	NA	NA	1546900	NA	NA	NA	10278800	6053200	12846000	2959500	2371700	6330100	14846000	6881000	9537600	6424400	4351400	8292100	27646000	10646000	8138100	9587400	10401300	4833800
Protein_197	NFPIHVCSPIEVFYHA	20895000	34495000	NA	10895000	NA	10051000	22695000	23595000	29995000	8147400	11995000	13095000	NA	NA	1195900	NA	NA	NA	9927800	NA	12495000	2608500	NA	5979100	14495000	NA	9186600	6073400	NA	7941100	27295000	NA	7787100	NA	10050300	4482800
Protein_197	ITSVYWGEHNM	20848000	34448000	28148000	10848000	13148000	10004000	22648000	23548000	29948000	NA	11948000	13048000	NA	NA	1148900	NA	NA	893400	9880800	5655200	12448000	2561500	1973700	NA	14448000	6483000	9139600	6026400	3953400	7894100	NA	10248000	7740100	NA	10003300	4435800
Protein_198	QIYFLCN	10472700	2596400	3750300	5388600	10749000	3508600	NA	5776600	7654000	4464200	4757900	6255400	NA	NA	1324570	937640	NA	NA	NA	8023200	6756200	1729350	1359580	2432300	9948900	NA	11349000	NA	3873100	10675400	9288800	NA	5211000	2647200	NA	6249000
Protein_198	VEGHEMKL	10293700	2417400	3571300	5209600	10570000	3329600	4464800	5597600	NA	4285200	4578900	6076400	NA	NA	1145570	758640	NA	NA	NA	7844200	6577200	1550350	1180580	2253300	9769900	NA	11170000	NA	3694100	10496400	9109800	NA	5032000	2468200	NA	6070000
Protein_199	YWLDYYTCQLCWCECCYA	515834000	784834000	NA	NA	440834000	195834000	NA	189834000	316834000	52834000	59334000	NA	17534000	14234000	38534000	3289800	3204800	NA	375834000	258834000	313834000	NA	91634000	137834000	NA	NA	NA	110834000	96634000	NA	517834000	330834000	NA	188834000	NA	134834000
Protein_199	RHEQCWGIHWPTF	NA	784955000	516955000	182955000	NA	195955000	NA	189955000	316955000	52955000	59455000	NA	17655000	14355000	38655000	NA	3325800	16455000	375955000	258955000	NA	80655000	91755000	137955000	327955000	300955000	435955000	110955000	96755000	217955000	517955000	NA	399955000	188955000	163955000	134955000
Protein_199	QGKTNRNQIMYREW	515572000	784572000	516572000	182572000	440572000	NA	NA	189572000	316572000	NA	59072000	162572000	17272000	13972000	NA	NA	2942800	16072000	375572000	258572000	313572000	80272000	NA	137572000	327572000	300572000	435572000	110572000	96372000	217572000	517572000	NA	NA	188572000	163572000	134572000
Protein_200	WMETGP	NA	NA	NA	8823700	11781000	7942000	NA	NA	NA	10368500	7663600	12681000	NA	NA	NA	1636720	1335710	1894200	NA	NA	NA	1588720	5757100	3624700	NA	NA	NA	2819900	2570800	7886000	NA	NA	NA	6089200	10860000	NA
Protein_200	NIKFFYY	NA	NA	NA	8668700	11626000	7787000	NA	NA	NA	10213500	7508600	12526000	NA	NA	NA	1481720	1180710	1739200	NA	NA	NA	1433720	5602100	3469700	NA	NA	NA	2664900	2415800	7731000	NA	NA	NA	5934200	10705000	NA
