# Supplementary material for: Interactive Web Tool for Standardizing Proteomics Workflow for Liquid Chromatography-Mass Spectrometry Data
Source: J Proteomics Bioinform. Author manuscript; Available in PMC 2020 Mar 6. (PMC7059686)
Supplement: Suppl 3 — An example of additional information of data [file NIHMS1034721-supplement-Suppl_3.xlsx]

## Sheet: Supplementary file 3
Samples	M1	M2	Bio	Run	Age	Norm_Imp_Group
S1	A1	B1	1	1	27	1
S2	A1	B1	2	1	36	1
S3	A1	B1	3	1	23	1
S4	A1	B1	1	2	27	1
S5	A1	B1	2	2	36	1
S6	A1	B1	3	2	23	1
S7	A1	B2	4	1	32	2
S8	A1	B2	5	1	33	2
S9	A1	B2	6	1	42	2
S10	A1	B2	4	2	32	2
S11	A1	B2	5	2	33	2
S12	A1	B2	6	2	42	2
S13	A1	B3	7	1	36	3
S14	A1	B3	8	1	29	3
S15	A1	B3	9	1	39	3
S16	A1	B3	7	2	36	3
S17	A1	B3	8	2	29	3
S18	A1	B3	9	2	39	3
S19	A2	B1	10	1	28	4
S20	A2	B1	11	1	35	4
S21	A2	B1	12	1	22	4
S22	A2	B1	10	2	28	4
S23	A2	B1	11	2	35	4
S24	A2	B1	12	2	22	4
S25	A2	B2	13	1	44	5
S26	A2	B2	14	1	15	5
S27	A2	B2	15	1	28	5
S28	A2	B2	13	2	44	5
S29	A2	B2	14	2	15	5
S30	A2	B2	15	2	28	5
S31	A2	B3	16	1	28	6
S32	A2	B3	17	1	22	6
S33	A2	B3	18	1	31	6
S34	A2	B3	16	2	28	6
S35	A2	B3	17	2	22	6
S36	A2	B3	18	2	31	6
